# Supplementary material for: Carabrone inhibits Gaeumannomyces tritici growth by targeting mitochondrial complex I and destabilizing NAD⁺/NADH homeostasis
Source: PLoS Pathog. 2025 Oct 3;21(10):e1013567. doi: 10.1371/journal.ppat.1013567 (PMC12510646; doi:10.1371/journal.ppat.1013567)
Supplement: S1 Table — (XLSX) [file ppat.1013567.s007.xlsx]

## Sheet: Sheet1
S1 Table. The potential target proteins of carabrone in G. tritici
Accession	Description	MW (kDa)	Location
J3NV11	Aconitate hydratase, mitochondrial	85.6	Mito
J3P3U2	Pyruvate dehydrogenase E1 component subunit alpha	45.9	Mito
J3NXQ0	Prohibitin	33.2	Mito
J3PB50	Succinate--CoA ligase [ADP-forming] subunit beta	48	Mito
J3NWT4	Succinyl-CoA:3-ketoacid-coenzyme A transferase	56.1	Mito
J3NKQ7	Aminomethyltransferase	50.5	Mito
J3PC99	Mitochondrial phosphate carrier protein	32.5	Mito
J3P9K1	Succinate dehydrogenase [ubiquinone] flavoprotein subunit	71	Mito
J3NW19	Metallopeptidase MepB	80.3	Mito
J3PCP7	Heat shock protein 60	61.4	Mito
J3NGF4	NADH dehydrogenase [ubiquinone] flavoprotein 1	55.3	Mito
J3NNJ9	NADPH--cytochrome P450 reductase	76.8	Mito
J3PCR0	2-oxoglutarate dehydrogenase	118	Mito
J3P9K0	Succinate dehydrogenase [ubiquinone] iron-sulfur subunit	32.4	Mito
J3P1L7	NAD-dependent methanol dehydrogenase	53.8	Mito
J3NST5	Adenylate kinase	30.3	Mito
J3NJ08	Cytochrome c1	36	Mito
J3NHH0	Aconitate hydratase	85.7	Mito
J3NUF3	Isocitrate lyase	65.4	Mito
J3PCI2	Glutathione reductase	64.1	Mito
J3PDC3	Acetylglutamate kinase	99.5	Mito
J3NSL2	Acetohydroxy-acid synthase small subunit	34	Mito
J3PD64	Ornithine transcarbamylase	37.8	Mito
J3NGW9	Elongation factor Tu	48.8	Mito
J3NPP9	Acetyltransferase component of pyruvate dehydrogenase complex	48.7	Mito
J3NFI0	Ketol-acid reductoisomerase	44.7	Mito
J3NYI3	ATP synthase subunit gamma	32.7	Mito
J3P4L0	Ferrochelatase	48.5	Mito
J3NI68	Mitochondrial-processing peptidase subunit beta	52.2	Mito
J3NUS5	Pyruvate dehydrogenase E1 component subunit beta	41.2	Mito
J3NK77	Electron transfer flavoprotein-ubiquinone oxidoreductase	69.5	Mito
J3NYB3	Mitochondrial presequence protease	113.1	Mito
J3P4C7	NADH-ubiquinone oxidoreductase 30.4 kDa subunit	32.9	Mito
J3NX09	NADH-ubiquinone oxidoreductase 49 kDa subunit	53.8	Mito
J3PCX1	NADH-ubiquinone oxidoreductase 78 kDa subunit	80.7	Mito
J3NPJ6	Malate dehydrogenase	35	Mito
J3NVB2	Dihydrolipoyl dehydrogenase	54.1	Mito
J3NGA7	Isocitrate dehydrogenase [NADP]	51.5	Mito
J3P883	Serine hydroxymethyltransferase	57.2	Mito
J3NSM8	Homocitrate synthase	61.1	Mito
J3PDP8	Fumarate hydratase	61.7	Mito
J3PAD2	Fumarate reductase	56.9	Mito
J3P4B6	NADH-cytochrome b5 reductase	38.3	Mito
J3NR22	D-lactate dehydrogenase 2	60	Mito
J3PCR8	Cytochrome b-c1 complex subunit 2	47.7	Mito
J3NZP7	Acetyl-CoA deacylase	58.5	Mito
J3PHI7	Mitochondrial DNA replication protein YHM2	34	Mito
J3NN81	Acetyl-CoA acetyltransferase	45.3	Mito
J3PCQ7	Glycerol-3-phosphate dehydrogenase	75.5	Mito
J3PGZ7	Mitochondrial phosphate carrier protein	33.5	Mito
J3PE55	Methylcrotonoyl-CoA carboxylase subunit beta	65.8	Mito
J3PE54	Uncharacterized protein	51.9	Mito
J3P336	3-hydroxyisobutyryl-CoA hydrolase	55.7	Mito
J3NRM4	Transferase CAF17	46.2	Mito
J3NND0	Carnitine O-acetyltransferase	73.1	Mito
J3NG03	Formyltetrahydrofolate synthetase	115.6	Mito
