# Supplementary material for: Carabrone inhibits Gaeumannomyces tritici growth by targeting mitochondrial complex I and destabilizing NAD⁺/NADH homeostasis
Source: PLoS Pathog. 2025 Oct 3;21(10):e1013567. doi: 10.1371/journal.ppat.1013567 (PMC12510646; doi:10.1371/journal.ppat.1013567)
Supplement: S2 Table — (XLSX) [file ppat.1013567.s008.xlsx]

## Sheet: S3_Table
S2 Table. Gene expression data (FPKM values) of G. tritici following carabrone treatment at 1, 2, and 4 hours
GeneID	Control_1	Control_2	Control_3	1_hour_1	1_hour_2	1_hour_3	2_hours_1	2_hours_2	2_hours_3	4_hours_1	4_hours_2	4_hours_3
GGTG_00001	0	0	0	0	0	0	0	0	0	0	0	0
GGTG_00002	0	0	0	0	0	0	0	0	0	0	0	0
GGTG_00003	0	0	0	0	0	0	0	0	0	0	0	0
GGTG_00004	0	0	0	0	0	0	0	0	0	0	0	0
GGTG_00005	0	0	0	0	0	0	0	0	0	0	0	0
GGTG_00006	0	0	0	0	0	0	0	0	0	0	0	0
GGTG_00007	0	0	0	0	0	0	0	0	0	0	0	0
GGTG_00008	0	0	0	0	0	0	0	0	0	0	0	0
GGTG_00009	0	0	0	0	0	0	0	0	0	0	0	0
GGTG_00010	0	0	0	0	0	0	0	0	0	0	0	0
GGTG_00011	0	0	0	0	0	0	0	0	0	0	0	0
GGTG_00012	0	0	0	0	0	0	0	0	0	0	0	0
GGTG_00013	0	0	0	0	0	0	0	0	0	0	0	0
GGTG_00014	0	0	0	0	0	0	0	0	0	0	0	0
GGTG_00015	0	0	0	0	0	0	0	0	0	0	0	0
GGTG_00016	0	0	0	0	0	0	0	0	0	0	0	0
GGTG_00017	0	0	0	0.106355	0	0.0932379	0	0	0	0	0	0
GGTG_00018	0	0	0	0	0	0	0	0	0	0	0	0
GGTG_00019	1.2805	0.503798	0.669426	1.08885	1.02468	0.954556	0.103432	0.350171	0.784884	0.252667	0.143678	0.345161
GGTG_00020	7.6709	8.98812	8.52648	10.1228	8.4277	7.24945	3.25045	2.98037	3.08321	1.40609	2.35166	2.48577
GGTG_00021	7.28378	12.7365	10.3851	6.8818	14.1667	7.23965	15.6893	18.4431	11.3387	8.78307	9.98888	14.5434
GGTG_00022	10.6691	10.1877	13.9904	12.273	9.89305	12.0752	12.581	13.2039	11.5927	9.37363	12.0586	13.8546
GGTG_00023	7.9134	7.2986	7.79618	6.25859	5.36525	5.24762	7.65492	7.60811	7.70861	6.09873	8.77123	7.69375
GGTG_00024	2.084	2.73309	3.63161	0.886044	1.04228	1.46722	1.68335	0.633222	0.912421	2.74142	0.974308	0.312081
GGTG_00025	45.7611	48.3489	46.1667	7.43078	7.60941	8.02657	6.05031	6.61442	4.50921	5.08056	6.30335	4.20631
GGTG_00026	196.31	180.624	183.415	21.3933	20.9753	28.0614	4.1411	6.16609	6.11027	9.55398	10.5461	7.42139
GGTG_00027	1.53248	1.72659	2.27767	4.3911	4.40359	3.60028	4.05118	3.9622	3.26937	6.7075	4.93968	4.6065
GGTG_00028	31.9388	28.0318	36.8972	43.0823	49.3138	48.5133	172.52	200.661	218.86	312.844	244.793	354.962
GGTG_00029	0.357874	0.352003	0.907108	1.75824	3.57971	2.48994	6.93774	5.65447	7.7298	9.17999	13.9204	12.219
GGTG_00030	0	0	0.180517	0.358867	0	0.188764	1.43177	0.807876	1.33038	0.9993	1.56268	1.59263
GGTG_00031	15.7671	16.2826	15.1973	22.3942	23.4725	21.4414	23.2861	24.978	20.591	26.5491	26.4404	27.4938
GGTG_00032	24.0626	22.9568	22.0621	25.174	27.5555	30.6659	35.7867	35.7255	36.0365	36.0176	35.8639	40.1323
GGTG_00033	1.11613	1.35613	1.99698	42.8014	51.8154	40.0023	67.8815	82.9482	78.4163	206.242	208.625	300.972
GGTG_00034	63.1702	71.871	71.0275	91.7407	109.121	97.9656	188.164	216.207	204.27	253.54	247.782	282.009
GGTG_00035	56.5239	56.1163	62.0622	70.5837	97.4112	74.8998	195.729	219.243	253.441	406.624	331.515	385.08
GGTG_00036	15.972	17.1629	17.8845	38.3735	41.5938	31.1998	37.1679	36.7263	31.7226	31.1878	26.4779	29.0668
GGTG_00037	20.0194	21.8896	21.2546	48.7439	59.5334	43.6313	110.422	112.694	114.127	171.03	161.13	159.442
GGTG_00038	0	0	0	0	0	0	0	0	0	0	0	0
GGTG_00039	12.5319	12.8608	13.4935	19.1754	21.5036	18.7683	16.6241	19.9368	14.7502	9.11375	9.3742	9.45958
GGTG_00040	15.0971	12.7719	13.1652	9.93242	9.5595	12.6653	12.3066	13.0674	13.4017	23.572	19.5816	18.2317
GGTG_00041	80.1092	76.0244	73.9975	453.155	500.675	488.643	1110.46	1127.4	1100.06	1309.24	1248.77	1450.18
GGTG_00042	41.1996	38.5974	39.469	20.8794	21.8457	23.29	18.7337	18.3667	21.3447	19.0448	22.7028	21.1677
GGTG_00043	31.2946	29.2113	29.3324	6.90976	6.53157	8.07673	2.42234	2.20453	3.72715	2.67235	4.01613	2.6945
GGTG_00044	33.586	34.3979	31.6558	17.425	17.0414	18.6422	25.326	30.1241	22.4671	47.3368	35.2955	41.3582
GGTG_00045	109.747	119.014	113.252	69.5316	73.3305	72.5275	125.516	159.939	101.857	234.237	168.779	198.792
GGTG_00046	0.419033	0.618239	0.697023	2.01913	1.04787	1.45773	2.70779	1.71886	2.20154	1.03354	3.05613	0.753008
GGTG_00047	9.66784	9.30253	9.06057	12.1141	11.1014	9.95293	15.9579	13.4848	13.3811	14.0599	15.1077	14.7538
GGTG_00048	45.09	46.3294	41.7615	19.9327	25.1741	21.1134	21.6344	23.5726	23.6261	25.1228	24.1307	26.3768
GGTG_00049	48.8268	45.746	46.7306	68.2445	74.1576	72.7594	140.788	147.769	141.425	194.902	198.337	189.459
GGTG_00050	171.149	167.367	159.795	33.7804	29.338	35.9556	19.2633	15.1324	27.6625	16.8671	53.8648	16.9195
GGTG_00051	11.2818	11.5027	14.516	4.83561	5.09193	4.23922	2.88944	2.75909	4.81894	3.5292	5.2487	2.96685
GGTG_00052	1.97456	2.13013	2.60339	2.81644	3.63163	3.03887	2.57251	3.25145	2.56564	1.38252	2.85877	2.17477
GGTG_00053	7.81719	8.76541	10.4025	9.57196	10.4779	8.08062	13.639	13.1114	12.0473	12.3398	9.82378	11.8
GGTG_00054	0	0	0	0	0	0	0	0	0	0	0	0
GGTG_00055	22.8806	20.4459	20.2559	17.8877	19.7828	21.8873	12.5024	15.7448	16.5651	14.6066	13.0043	14.6461
GGTG_00056	60.289	56.5631	59.069	33.3883	26.2096	36.6456	5.99366	5.91837	3.24872	5.03299	4.16289	5.00031
GGTG_00057	0	0.151108	0	0.348359	0.461009	0	0	0	0.538095	0.909413	0.344755	0
GGTG_00058	2.12444	1.59207	1.34621	1.72045	2.12501	2.31267	0.81715	0	1.94883	0.39923	0.68106	0.727169
GGTG_00059	88.561	97.5558	89.3772	75.6063	66.0712	74.6865	24.1813	23.6578	28.6497	18.4011	24.7936	22.8933
GGTG_00060	1.06745	1.39992	2.70568	5.24441	8.36396	6.54273	7.18528	5.18951	4.36197	4.91466	6.38788	5.75467
GGTG_00061	1014.55	1082.26	1081.01	2268.23	1988.24	2174.67	2807.25	2789.79	2699.73	3359.63	3580.06	3763.27
GGTG_00062	15.7543	15.3189	14.3152	14.8023	15.63	15.7355	14.6977	14.5248	14.6278	9.68593	8.47806	12.8853
GGTG_00063	63.4625	60.2466	59.7908	41.84	52.5481	48.881	37.1992	39.1993	65.8746	41.4737	70.7229	39.8716
GGTG_00064	43.4461	44.3793	42.3377	42.7535	36.4639	39.9951	64.2658	67.4398	62.795	112.613	101.073	123.499
GGTG_00065	9.21883	8.00546	9.65604	10.6561	8.72126	10.8525	11.7594	9.7341	10.9617	14.3235	8.84059	9.12766
GGTG_00066	26.678	27.1813	27.328	21.4951	20.9309	19.9269	21.0126	22.211	22.4065	19.3209	19.9758	21.9171
GGTG_00067	9.16901	11.8108	10.658	10.1703	8.94434	9.08525	6.97061	8.17687	5.96567	9.46621	7.70807	9.99833
GGTG_00068	48.4154	47.8914	42.8871	49.6432	51.7252	46.9132	55.0802	58.7248	59.6412	62.7854	61.1918	62.1149
GGTG_00069	12.8793	12.4935	12.9891	12.7626	13.9987	12.8517	8.15062	8.5509	7.01528	1.901	3.41367	4.46485
GGTG_00070	0	0	0	0	0	0	0	0.396042	0	0	0	0
GGTG_00071	22.4074	24.3914	27.2707	23.0409	18.2144	22.1611	18.1445	18.3474	17.7221	27.044	22.4594	23.5303
GGTG_00072	37.1587	37.5566	34.5898	30.2907	35.6888	39.0545	31.0262	32.7308	34.6804	31.271	29.3707	30.6263
GGTG_00073	31.4159	31.8052	31.9779	40.7226	46.483	39.3568	64.8287	65.1286	66.4629	68.9623	68.4362	61.0652
GGTG_00074	69.9017	73.2789	70.0018	144.868	173.106	167.322	238.569	241.546	286.606	291.799	324.251	277.347
GGTG_00075	0	0	0	0	0	0	0	0	0	0	0	0
GGTG_00076	0	0	0	0	0	0	0	0	0	0	0	0
GGTG_00077	0	0	0	0	0	0	0	0	0	0	0	0
GGTG_00078	6.23293	6.27551	6.63592	8.27698	9.06965	7.78054	13.1218	13.1975	13.6231	15.5913	15.9972	18.1239
GGTG_00079	26.6625	23.962	22.9532	40.0458	44.3705	44.4434	84.1157	87.7027	83.3759	119.777	127.438	148.684
GGTG_00080	43.8466	45.9831	43.5168	41.4826	38.6148	41.7372	24.2773	24.8485	22.3161	15.3833	19.0034	17.633
GGTG_00081	27.4284	29.6296	30.8936	19.2638	19.1364	18.3849	17.9292	16.1865	15.5489	19.6047	16.3071	18.4241
GGTG_00082	314.231	301.044	306.943	112.356	100.55	151.273	89.6501	68.6155	116.299	118.271	169.481	171.396
GGTG_00083	1.22828	0.326523	0.694193	0.790392	0.664117	1.25384	1.07259	0.726253	1.04647	0.393022	0.44698	0.954483
GGTG_00084	29.2828	29.3261	32.1535	32.6395	27.0464	35.0965	24.8819	21.5968	27.7725	25.0257	29.2295	34.204
GGTG_00085	0.0784691	0.231546	0.149173	1.24553	0.627923	0.779937	0.760602	1.85974	0.961955	0.774173	0.704367	0.28202
GGTG_00086	1.39128	2.965	3.52651	10.2531	7.42219	9.21903	7.11747	6.76386	2.03045	4.1179	4.16289	5.417
GGTG_00087	4.4854	3.78793	3.98353	5.80458	9.04121	5.65159	7.97811	5.69935	7.26014	5.85567	4.57529	4.92575
GGTG_00088	0.15478	0.456724	0.147122	0	0.928934	0	1.25024	1.4109	0.54213	1.52706	1.04202	1.947
GGTG_00089	8.02981	9.78036	10.3431	9.18908	13.812	11.9345	22.0042	22.2323	25.5623	25.3954	23.9981	23.1279
GGTG_00090	3.66585	3.47217	3.22635	12.6227	10.0499	7.55718	12.9411	14.3565	21.1621	17.4138	11.578	13.6631
GGTG_00091	1.4797	1.58774	1.27862	2.5546	2.35471	2.10583	2.82509	3.31074	3.00366	4.31325	4.67901	3.92814
GGTG_00092	72.6404	83.2391	73.8883	148.135	157.01	180.084	347.695	377.514	319.505	516.449	492.935	582.025
GGTG_00093	3.34814	2.51177	2.37336	6.24093	7.49277	6.82491	17.7853	17.3808	16.895	23.1788	26.743	38.5473
GGTG_00094	4.72579	4.22182	5.1101	2.90019	1.82144	2.19775	1.54091	1.73892	2.35379	2.39538	1.45941	2.25942
GGTG_00095	13.4785	13.5438	13.1697	16.4466	15.0582	15.78	13.6956	14.8622	13.677	13.9906	11.8375	14.5265
GGTG_00096	25.5988	32.9263	28.1306	23.4419	29.8927	28.0917	23.2037	23.3346	26.1683	23.313	17.8057	18.6295
GGTG_00097	6.17558	5.42072	6.83595	3.944	5.12165	3.76837	3.47289	3.27784	3.76479	3.47058	2.36823	2.38809
GGTG_00098	304.851	307.477	301.995	169.17	184.638	184.782	187.791	185.851	268.852	190.726	201.574	185.463
GGTG_00099	36.5083	36.7457	33.6243	18.4907	25.1788	19.2575	22.5178	19.7279	31.4494	20.742	23.0115	18.0567
GGTG_00100	24.1661	24.8018	23.4984	19.8056	18.6466	21.0134	11.5675	14.5732	12.1614	10.4138	9.97349	7.76469
GGTG_00101	30.522	32.4804	32.0812	24.7235	21.9165	20.0177	24.2896	25.8915	21.5879	19.2531	16.0521	20.2172
GGTG_00102	0.868159	0.439158	1.10813	1.32177	1.41424	1.25737	1.68301	1.4923	1.9548	2.8877	1.78123	1.51552
GGTG_00103	0	0.123774	0	0	0.125872	0	0	0.458829	0	0	0	0
GGTG_00104	1.94122	2.39309	1.84517	1.99549	2.0712	1.5693	0.83628	1.03812	0.407958	0.357505	0.522754	0.651169
GGTG_00105	70.6719	68.4904	65.3403	35.3497	36.9791	38.0733	55.6461	47.9096	49.4028	37.4989	43.9798	38.4196
GGTG_00106	10.8174	9.71176	9.95395	9.23747	7.89651	8.30407	7.99409	7.17512	8.90787	7.08463	6.3012	7.15518
GGTG_00107	1.12861	0.888075	1.07276	0.511834	0.709602	0.384606	0.520933	0.411512	1.12944	1.01804	0.651264	0.869194
GGTG_00108	7.41298	6.96732	7.07227	7.15951	7.52484	7.25891	3.23787	4.65503	3.17345	0.433399	1.29386	1.77616
GGTG_00109	82.0019	90.4376	81.3141	57.3515	57.7196	60.8495	81.3936	116.445	96.6648	65.3478	102.65	87.7935
GGTG_00110	0.224319	0.661919	0.852879	1.27164	2.01942	1.56072	2.17433	0.408956	3.14278	0.442625	2.01357	1.61242
GGTG_00111	0.529163	0.130121	0.25149	0.299976	0.39698	0.788936	0.854864	0.723537	1.39008	0.52207	0.890617	0.475457
GGTG_00112	15.1184	14.9423	13.6286	8.45982	8.07344	9.45232	2.48177	3.51196	2.69037	1.63592	1.3133	2.0595
GGTG_00113	1.73863	1.27215	1.37045	0.913488	0.466588	0.590081	0.376784	0.270583	0.148529	0.460209	0.285486	0.342915
GGTG_00114	0.612991	0	0.38844	0.231665	0.408772	0	0.330096	1.86257	1.07353	0	0	0
GGTG_00115	16.992	16.8097	17.6788	10.888	11.5467	11.7853	6.23734	7.50335	8.44344	9.59063	10.2036	8.91041
GGTG_00116	10.1375	8.67061	10.1107	8.22877	5.79022	8.2653	3.89253	2.73207	2.98468	3.07296	2.37385	2.05933
GGTG_00117	0.0701952	0.0690437	0	0.238756	0.351071	0.313964	0.170101	0.127973	0.368796	0.415525	0.630097	0.126142
GGTG_00118	6.39882	7.04912	6.29845	7.51276	7.99358	6.27525	7.4888	5.70322	5.32916	5.44325	5.23325	5.31498
GGTG_00119	0.607549	0.682952	0.714983	0.360812	0.23151	0.172534	0.467379	0.210975	0.405331	0.171259	0	0.519892
GGTG_00120	4.94659	5.51287	5.13788	4.70375	4.5489	3.23149	4.31784	4.47269	5.79856	5.82485	3.49131	4.73128
GGTG_00121	17.6919	17.1797	17.7457	19.8667	27.9461	19.7524	46.9267	44.1479	56.238	72.9722	54.0894	65.0716
GGTG_00122	24.6674	26.6283	25.3621	29.4411	26.8846	23.6457	39.8501	41.1197	43.4273	42.0041	47.552	48.7077
GGTG_00123	0.714567	0.602439	0.727724	0.925894	0.765815	0.913163	1.56666	0.837466	1.07264	2.21568	1.14539	0.642043
GGTG_00124	12.9181	13.9235	13.7292	10.1486	10.9885	12.3175	7.39462	6.7686	9.11468	6.95789	8.14139	8.0122
GGTG_00125	4.22361	4.06201	4.08761	3.85992	4.15648	4.35916	2.82579	2.22446	3.01848	2.69381	2.10626	2.83662
GGTG_00126	34.9267	37.0794	38.7315	21.0014	19.3656	21.9788	11.3569	11.6296	14.9823	7.85317	11.8945	8.75617
GGTG_00127	6.68686	6.46179	5.18515	7.94716	7.71545	7.87068	3.5535	3.74279	3.59537	2.89352	3.4224	4.05816
GGTG_00128	23.3571	23.6153	25.3162	16.2833	15.4697	17.1832	13.3161	15.4235	14.3475	17.749	18.2347	19.6495
GGTG_00129	9.51935	10.5783	7.87411	8.15639	10.0307	8.1616	11.8567	13.1154	7.38112	9.17667	7.8274	10.3161
GGTG_00130	14.9819	14.2482	15.6238	13.7614	14.2913	11.9655	15.6013	14.4707	13.7849	17.4894	15.1405	14.7392
GGTG_00131	33.9122	32.5879	34.0368	43.6343	43.5176	45.238	73.5276	73.8243	77.5588	74.1791	61.5826	76.5768
GGTG_00132	37.1048	35.3472	35.1477	72.8432	72.3602	74.7311	81.1476	84.3732	91.2044	85.6199	106.478	95.7229
GGTG_00133	0.492343	0.847467	1.52094	2.93058	3.07798	4.64892	4.77228	5.60993	3.6645	6.31466	8.83889	4.42373
GGTG_00134	315.959	310.151	311.201	280.201	293.834	349.889	334.356	362.565	448.918	269.08	330.271	411.902
GGTG_00135	0.897277	0.882559	0.852879	2.37372	4.78678	2.67552	2.41592	1.09055	1.04759	2.36067	2.68476	1.61242
GGTG_00136	0.318478	0.563857	0.242175	5.48845	4.20505	4.11513	2.98411	1.9741	1.78479	1.5082	4.4311	2.86155
GGTG_00137	0.497286	0.244565	0	2.81905	1.24355	2.7185	1.60673	0.906601	2.17723	2.4531	0	0
GGTG_00138	4.04654	5.43956	3.97453	4.58787	8.36513	5.22864	8.93417	7.86906	11.1025	6.65384	9.98888	8.72603
GGTG_00139	21.6298	22.9762	20.3307	25.0446	20.8693	26.3512	11.9542	13.0513	13.8408	7.47329	9.97315	8.57638
GGTG_00140	1267.59	1330.15	1343.87	971.18	977.243	858.678	1301.18	1339.77	1446.43	1785.9	1628.61	1924.32
GGTG_00141	1.70205	1.2556	1.4156	2.6534	5.10754	3.17201	5.49933	5.04238	3.35338	5.45752	3.81955	3.82326
GGTG_00142	99.5471	98.6604	100.287	45.4343	62.8504	46.5635	114.158	112.378	152.271	316.719	257.321	244.376
GGTG_00143	5.67967	3.69967	4.93385	5.75713	8.3525	5.7948	7.83868	8.09166	9.94674	8.90628	10.9731	10.7472
GGTG_00144	3.91998	3.70068	4.30645	5.47172	3.88164	4.65982	4.55066	5.24317	4.20871	5.28615	5.26039	5.02656
GGTG_00145	5.878	7.21643	7.27961	5.35092	4.93543	5.26668	3.84689	4.30211	3.38127	3.21708	2.50336	3.23825
GGTG_00146	24.7392	24.9638	25.5864	30.9553	42.5681	39.1136	76.2051	71.2752	81.4879	93.8365	65.0095	88.2223
GGTG_00147	33.433	35.51	37.584	41.5216	41.6555	33.7251	55.4728	58.3948	54.9063	60.1672	53.3004	56.1366
GGTG_00148	12.0275	13.5433	14.3061	15.2386	14.907	13.2612	11.4141	10.7839	10.6182	10.6343	9.55003	9.44857
GGTG_00149	7.3185	7.51774	7.82591	4.48334	4.72289	4.37036	6.86499	6.50977	6.04664	8.21029	7.74812	9.75751
GGTG_00150	28.973	28.621	25.9918	8.23589	8.51888	6.72218	9.17236	10.8838	9.50465	17.711	17.894	15.1543
GGTG_00151	23.9216	23.394	23.1953	2.57189	2.52116	2.89238	2.92432	2.13045	1.80576	4.47605	6.2218	3.9117
GGTG_00152	0.540204	0.993381	0.736724	0.585841	0.540351	0.606966	0.417379	0.0856387	0.452461	0.509791	0.368951	0.422067
GGTG_00153	23.968	21.6777	21.2642	16.5986	12.7305	18.7157	9.85888	7.20581	7.86338	10.8251	8.79883	10.1143
GGTG_00154	18.4836	20.0292	19.4301	13.8524	8.93093	10.6649	12.2731	9.06687	8.70975	11.1269	10.1061	11.2594
GGTG_00155	20.3778	21.1925	18.3516	21.6322	21.3895	22.383	17.3513	19.4035	15.457	16.7112	15.0005	18.2513
GGTG_00156	66.2656	61.9059	67.5976	48.4768	53.0019	58.6008	53.9531	65.138	76.6225	75.9616	59.4544	64.5972
GGTG_00157	18.9577	18.6249	20.425	12.0808	13.7891	12.6869	7.88964	6.03008	7.69751	6.70174	6.02771	6.34272
GGTG_00158	18.7776	18.0776	20.2104	41.4096	39.3944	34.4384	31.2441	29.5749	33.1724	36.0341	46.1367	38.546
GGTG_00159	1.85207	2.16868	2.85022	2.09983	1.85257	1.75319	3.1345	2.09022	1.69898	6.26484	3.36455	3.96214
GGTG_00160	17.2212	16.6165	16.458	11.3542	13.5747	11.3027	17.5393	15.8686	11.5556	15.2359	11.9718	15.8938
GGTG_00161	19.9277	20.1313	22.9081	14.2577	11.3579	13.0636	13.4368	10.3505	13.4228	10.1944	11.4028	9.0291
GGTG_00162	0.231881	0.228077	0.220407	8.67571	13.4527	11.7543	18.3556	17.3324	14.6192	9.60844	16.6515	11.6674
GGTG_00163	18.5588	17.9623	17.2171	16.8332	13.0689	20.0696	26.3839	24.9022	23.9213	14.0621	18.9913	18.943
GGTG_00164	5.39649	6.60509	6.76231	9.85633	9.42472	9.84799	10.5121	8.22497	9.63315	6.53963	7.04806	7.57719
GGTG_00165	6.60795	6.04663	6.28098	8.79714	7.39278	7.50619	9.59648	6.25433	7.74184	4.77027	6.20021	5.83385
GGTG_00166	43.8929	42.1504	40.2571	11.7427	11.7465	11.2512	7.09091	5.61551	5.3269	6.4577	6.30743	4.49732
GGTG_00167	9.53143	12.1129	9.82147	8.60694	9.49183	8.00652	17.1014	15.5314	17.5048	16.0611	13.2501	14.8545
GGTG_00168	0.80962	0.702653	1.22224	4.21166	6.28817	3.07685	30.3904	25.5264	31.1099	29.6954	26.291	33.0347
GGTG_00169	17.1206	17.2668	19.1072	26.8438	25.6228	22.8282	42.5514	44.8532	40.0958	45.262	40.4338	47.6184
GGTG_00170	45.2435	47.2844	44.5226	86.806	69.0746	82.4206	322.143	277.992	346.375	604.521	622.95	715.367
GGTG_00171	68.6688	65.3271	69.507	917.362	735.622	862.757	4131.05	4446.38	3969.64	8598.41	9244.21	10674.4
GGTG_00172	31.9155	30.3489	32.4963	26.3945	20.483	21.6082	41.8922	37.4245	43.4235	90.4774	92.0765	88.7968
GGTG_00173	32.1467	25.3736	26.0292	8.54931	7.14564	10.2562	36.5455	31.8356	32.6668	51.685	55.2183	64.8998
GGTG_00174	20.9009	20.5338	19.1152	16.5262	17.2244	17.7539	17.8805	17.0704	16.1384	17.5008	18.0739	16.9593
GGTG_00175	8.29352	8.15748	6.59985	4.59215	6.55945	4.7926	8.72441	11.9553	3.71553	4.18632	4.32823	6.2387
GGTG_00176	51.3834	47.9879	44.4008	22.1091	26.0324	26.9731	22.8786	22.5744	21.2957	24.7255	17.6374	18.6538
GGTG_00177	0.0711634	0	0	0	0	0.0707322	0	0	0.124628	0	0	0.383644
GGTG_00178	0	0	0	0	0	0	0	0	0	0	0	0.481631
GGTG_00179	0.357744	0.241915	0.297537	0.709802	0.626222	0.555589	0.325089	0.163051	0.5482	0.264712	0.150527	0.281256
GGTG_00180	0.338318	0.665536	0.643154	8.05509	2.70728	1.68134	1.63966	1.85036	1.77748	0	0	1.82388
GGTG_00181	0.453569	1.11532	0.862251	5.65669	8.84699	4.05739	8.24334	7.85555	8.73763	4.47489	5.85263	4.68664
GGTG_00182	0.410014	0.268859	0.519635	5.42341	3.96454	2.98855	8.16933	6.97663	7.41989	3.50582	2.14692	4.912
GGTG_00183	0.375604	0.862034	0.535528	2.51962	2.78649	1.52443	4.50036	4.79334	4.1112	2.4087	3.4418	3.03735
GGTG_00184	5.95731	7.40537	7.26054	9.32334	9.50503	6.3208	9.80117	8.26217	9.02484	7.86064	6.80739	8.20963
GGTG_00185	30.8701	28.9481	27.3211	31.1028	30.8355	29.3379	45.6715	48.2897	50.3004	67.9916	64.8402	68.6766
GGTG_00186	113.274	109.929	117.404	93.1378	98.0618	97.104	145.568	138.742	167.69	205.373	217.715	195.683
GGTG_00187	6.47734	5.97589	6.82806	4.9143	5.91887	4.56233	7.57274	5.81562	8.97687	6.7749	8.25148	8.99244
GGTG_00188	0.0753189	0.148167	0	0.170789	0.452036	0.224588	0.608389	0.137314	0.659526	0.148619	0.507067	0.947443
GGTG_00189	0.509565	0.501206	0	1.73319	3.05822	0.506478	0.823203	0.928986	0	0	0	0.915694
GGTG_00190	39.6546	38.5678	39.5441	75.0271	69.6266	63.6074	114.508	122.401	109.608	139.405	135.171	153.645
GGTG_00191	48.2243	51.4847	47.0428	16.2374	18.7625	19.3366	19.5534	24.3766	19.9761	23.0074	19.0557	27.3302
GGTG_00192	0.439093	0.863781	0.973854	1.32755	1.02483	0.290955	1.18226	0.80051	0	0.288805	0	1.31509
GGTG_00193	46.5169	40.894	39.4329	27.3604	31.6124	30.3343	40.251	40.7547	36.9862	43.8722	39.6188	46.5601
GGTG_00194	21.0366	22.3378	24.3597	14.0319	14.4839	14.1175	9.57524	11.0016	10.1649	9.08962	10.4409	11.9204
GGTG_00195	89.3735	94.9325	89.8885	52.8731	52.1869	56.1843	53.3106	70.2577	49.163	57.7286	52.4547	57.3786
GGTG_00196	56.891	53.3209	54.6532	26.0626	23.9123	27.4414	26.0576	27.2999	25.9911	36.7662	33.9696	39.6319
GGTG_00197	3.91581	5.51712	5.0298	4.19966	3.01705	2.62979	1.62424	2.31532	1.39008	2.61035	2.37498	1.42637
GGTG_00198	2.99575	2.77121	3.11871	6.793	7.56275	6.6287	5.70386	6.43682	6.18328	3.02596	2.56104	2.94805
GGTG_00199	19.593	20.0963	21.308	19.2121	21.9378	20.3954	23.4542	23.6524	21.6388	24.9031	17.4289	17.6044
GGTG_00200	17.1417	17.5647	18.2551	14.6119	13.6918	14.5261	10.9545	12.9764	12.6128	17.6183	17.3907	18.0887
GGTG_00201	8.25582	8.48073	8.85465	10.2503	11.3205	9.59728	20.5238	17.7943	18.3536	29.1987	29.4197	26.8738
GGTG_00202	16.1716	18.4423	16.8604	16.3553	17.2533	15.4572	24.8862	22.6398	27.3209	32.135	27.0622	32.8727
GGTG_00203	20.9648	21.0206	22.2614	16.9534	17.2778	16.1753	15.7032	16.4245	14.8285	14.1679	11.8187	13.9071
GGTG_00204	20.7221	23.5708	24.4699	15.1343	15.3869	15.6054	8.21512	10.4296	9.23959	7.40011	6.27638	9.8235
GGTG_00205	5.71185	6.19988	6.56832	10.3227	10.4149	8.39985	14.6584	14.1019	15.4544	15.6928	14.2848	17.6199
GGTG_00206	6.26958	6.39053	6.94457	15.5351	12.9977	11.5586	17.0306	16.9607	15.3187	19.4545	18.3244	18.6715
GGTG_00207	8.16948	7.56571	7.95639	10.3168	9.07687	10.5935	7.5126	5.13262	5.4147	4.31519	6.14862	5.5109
GGTG_00208	2.67291	4.52444	3.01333	2.04381	2.08295	2.37869	1.30547	0.849939	1.08862	1.34921	1.25545	1.56385
GGTG_00209	14.2556	15.6496	16.6607	16.12	19.4139	15.702	5.65114	2.94866	3.88648	7.0508	3.88279	4.3935
GGTG_00210	0	0	0	0.396578	0	0	0	0	0	0	0	0
GGTG_00211	23.635	23.304	26.1641	14.0846	15.0209	13.8659	16.3905	15.7117	17.7681	28.6074	23.0914	19.268
GGTG_00212	6.87912	7.23472	7.2932	17.9386	17.1495	14.0431	21.2006	20.8379	17.7003	31.5331	23.5123	26.5305
GGTG_00213	70.7849	70.5288	67.9071	71.014	81.7172	80.5469	92.9053	118.623	112.109	135.782	152.358	130.626
GGTG_00214	2.99045	2.06867	2.59259	1.00597	1.18336	1.07788	0.212355	0.239643	0.57551	0.194529	0.516218	0
GGTG_00215	0	0	0	0	0	0	0	0	0	0	0.149394	0
GGTG_00216	0.703547	1.07645	0.445823	0.443146	0.156386	0.310793	0.37886	0	0.410705	0.462744	0.526274	0.280952
GGTG_00217	22.2697	20.987	17.843	3.43701	3.96532	4.98322	4.89736	4.46386	3.47127	4.6013	3.92475	4.60951
GGTG_00218	6.88614	7.49815	7.80645	3.58135	3.72837	3.70478	2.48347	2.64903	2.76597	2.95023	3.35526	2.61113
GGTG_00219	2.03575	2.15253	2.12852	2.51003	2.3672	2.42809	2.50767	2.55156	1.82716	1.50634	1.88446	2.05777
GGTG_00220	3.74742	4.66625	4.24407	4.56512	4.94474	4.27946	5.53873	5.01491	5.3061	5.42778	5.99403	5.08644
GGTG_00221	21.9309	24.7519	23.6959	16.3987	16.9378	15.2528	13.6778	18.544	14.0037	12.0656	12.0068	13.1015
GGTG_00222	13.0673	12.9416	12.9347	9.19577	12.8004	12.182	7.425	13.6366	10.7321	8.17986	11.7297	8.0973
GGTG_00223	15.2047	11.4213	13.5614	16.117	17.3963	17.131	14.3846	16.1381	16.0496	13.5624	10.984	8.14075
GGTG_00224	20.2635	21.9169	20.8245	29.6715	37.9202	33.5927	24.28	28.4906	25.6661	17.705	15.2696	17.7366
GGTG_00225	16.8463	16.654	16.1752	19.3422	16.9364	18.9116	17.0613	18.747	15.7622	16.7892	15.3041	15.7127
GGTG_00226	12.6027	12.7739	11.7113	15.7843	14.3356	16.0271	12.3524	11.7448	13.0093	10.5637	9.97329	10.8863
GGTG_00227	103.881	107.474	104.734	72.5567	66.8009	78.3467	52.8947	50.7627	42.8871	27.0705	24.8361	29.8079
GGTG_00228	3.91875	4.26235	4.25697	3.07953	2.26063	3.83318	1.10537	1.13401	0.835164	0.859161	0.977114	1.34134
GGTG_00229	11.0417	11.9024	12.1917	7.25468	8.47586	7.42713	5.03963	5.18465	5.20913	6.87121	5.89348	6.9617
GGTG_00230	1.85339	1.62767	1.88752	6.10386	6.13551	5.13174	7.84184	8.28639	7.30311	8.9686	8.81349	9.59521
GGTG_00231	17.5062	17.639	13.857	34.6477	28.7375	30.4957	47.7924	44.8151	45.6137	74.2616	70.221	73.2213
GGTG_00232	31.4842	32.3528	30.4521	91.1215	88.1393	81.9327	135.932	149.182	143.57	221.702	241.869	243.12
GGTG_00233	0.617437	0.993779	0.266766	3.37289	2.63886	3.06848	4.26192	3.06995	2.75243	1.88286	2.26732	3.12689
GGTG_00234	0	0	0	0.573483	0.607146	0	0.16343	0	0.177167	0.199615	0.45404	0
GGTG_00235	0.580985	0.337012	0.325678	0.253348	0.283121	0.281329	0.288794	0.21727	0.104356	0.323342	0.167151	0.0803105
GGTG_00236	9.70121	10.1629	9.36465	6.70518	6.82151	7.80124	3.92362	4.5529	4.10923	6.44396	6.03535	5.91792
GGTG_00237	41.5744	43.3515	37.7016	52.9643	52.7126	51.4577	83.3644	87.3681	82.8446	98.7182	92.7923	94.0434
GGTG_00238	21.525	20.0369	19.7849	30.4427	34.2718	33.5697	46.2454	44.8251	49.977	40.0209	40.2368	42.2696
GGTG_00239	6.14208	6.76628	4.90405	22.5625	27.0325	19.0472	11.1132	21.4994	15.4894	11.1499	12.6807	11.9204
GGTG_00240	4.29926	4.4155	3.99629	4.84364	4.53105	5.04159	2.95785	2.99178	2.87394	2.56907	2.58698	2.53466
GGTG_00241	26.1509	28.0272	28.4703	26.5343	25.0587	22.3923	40.4352	43.3006	40.4167	58.1282	61.7047	67.3063
GGTG_00242	14.677	15.7579	14.835	9.49206	9.30485	7.39677	13.8591	14.1325	13.7569	9.99342	10.9015	11.1443
GGTG_00243	12.0285	9.91476	11.3011	6.04113	7.25885	6.36317	4.33609	3.95088	4.87465	5.06076	4.23858	3.53707
GGTG_00244	11.4806	11.1979	11.3989	10.986	13.531	10.3621	21.1301	18.4816	19.0978	32.4342	22.7494	26.435
GGTG_00245	4.1799	2.89014	3.69771	4.73906	5.13315	6.04675	5.48233	6.11138	7.32021	11.4325	7.61549	10.6348
GGTG_00246	13.4888	14.162	13.3256	7.04521	9.89195	7.72037	6.67202	10.3616	8.82538	12.9342	10.1184	10.1452
GGTG_00247	7.95392	8.08361	8.83537	5.3765	5.53713	4.52561	8.42395	9.88533	9.56214	8.16418	7.33475	7.40128
GGTG_00248	16.0395	16.9798	16.4247	10.9073	10.3103	10.7781	10.6138	12.4055	11.4766	8.46619	8.12405	9.12583
GGTG_00249	0.992579	1.70852	1.65106	1.68804	1.11695	1.72649	1.40307	2.71435	2.17287	2.93782	2.50587	1.56072
GGTG_00250	4.98684	6.38581	3.48799	7.46749	8.18817	10.1938	10.3363	13.5515	14.1712	13.9245	13.0913	9.1305
GGTG_00251	14.2571	16.3282	17.1394	4.56334	4.13337	5.70742	2.16742	1.85891	2.03632	2.08255	1.92688	2.47523
GGTG_00252	39.4128	39.8209	41.4242	39.8226	42.5372	36.7331	52.999	59.4942	52.9107	77.1547	72.2236	64.0504
GGTG_00253	11.9686	11.2186	13.6736	7.60126	7.78251	6.68022	7.72875	6.60934	7.10278	9.146	9.17574	9.75729
GGTG_00254	32.9622	35.8747	40.2962	21.7028	20.6105	21.3939	15.9571	14.3249	17.5668	16.5763	25.1674	18.7765
GGTG_00255	12.8853	12.6952	11.9708	13.0919	12.0468	13.955	8.75189	8.30258	9.10953	7.72977	8.33085	7.3499
GGTG_00256	1.65229	2.00758	1.84768	2.4243	1.94439	1.44907	1.41314	1.06316	0.680854	0.575343	0.436221	0.873288
GGTG_00257	28.7287	25.5152	20.0771	12.3691	13.186	14.3376	9.39974	9.22643	11.3043	9.74685	12.0371	11.2727
GGTG_00258	3.83792	3.90386	4.39541	7.19561	6.85394	5.69408	11.0091	10.7172	8.81966	9.05059	10.2931	10.4293
GGTG_00259	9.84015	11.4335	13.6457	86.06	112.454	80.6271	351.801	375.46	358.377	523.696	506.576	559.691
GGTG_00260	8.42882	7.62136	8.62251	18.3842	18.0721	15.0649	25.7681	22.8776	20.3216	23.7915	18.2365	18.9503
GGTG_00261	29.9151	31.4992	29.6326	8.23076	8.30286	11.5178	5.31075	4.19524	6.14095	4.00008	10.0206	5.26747
GGTG_00262	225.516	274.917	232.694	86.1322	66.7157	98.5484	35.7556	34.0797	65.2128	33.3444	109.74	44.879
GGTG_00263	5.32577	2.94661	2.21473	13.9634	4.66132	4.63182	2.68869	4.8547	1.16587	3.94079	2.98788	5.3834
GGTG_00264	69.3287	60.9872	65.1976	104.195	119.388	111.765	234.718	266.139	247.589	396.489	357.988	425.409
GGTG_00265	0.616041	0	0.292779	1.3969	1.54052	0	1.74163	2.24621	3.2366	6.98951	3.45613	3.04434
GGTG_00266	43.1579	45.5963	44.3081	42.5261	42.6019	39.2299	55.3856	56.3419	59.047	67.1905	61.5372	63.0919
GGTG_00267	6.84605	10.1494	7.54469	9.22426	13.1996	11.0451	2.72488	4.34122	3.82271	1.76199	0.445309	1.78296
GGTG_00268	13.9331	14.8514	15.9589	11.2364	10.8463	11.8207	4.52064	5.73925	5.81948	4.71633	4.05558	3.14285
GGTG_00269	1.59842	1.67701	1.01289	2.1747	2.34498	2.11831	3.0987	1.16563	1.30634	0.630798	0.717399	0.765968
GGTG_00270	0.338318	0	1.12552	1.91788	1.52284	1.51321	1.91293	0.925179	0.592492	1.00135	1.51843	0.607961
GGTG_00271	9.24563	8.25072	9.07576	4.76475	6.05333	5.93148	3.47609	4.01472	4.18042	3.35015	3.35741	5.40727
GGTG_00272	0.469031	1.23023	1.9319	3.72243	7.81931	5.59427	9.85037	13.3964	12.3211	15.1163	5.61359	8.7095
GGTG_00273	1.44824	1.18707	1.14715	2.59979	4.46661	2.87892	6.43398	5.50058	5.49528	6.66785	6.49994	4.98813
GGTG_00274	0	0	0	0	0	0	0	0	0	0	0	0
GGTG_00275	7.0941	5.18044	7.04957	5.9714	9.0313	8.11947	7.46671	10.5817	8.09431	5.51437	10.1308	14.2934
GGTG_00276	10.3091	10.5539	10.4171	8.21862	9.94842	9.18208	11.9578	14.6102	14.2692	11.3597	11.6746	15.3979
GGTG_00277	7.89592	6.93002	6.73545	12.579	14.095	13.8046	16.1574	19.2672	15.2463	25.3278	23.5347	27.2867
GGTG_00278	8.50137	9.33141	11.3306	10.3022	9.64366	10.6542	9.90239	8.81636	7.92967	9.72453	9.46979	8.74557
GGTG_00279	0.714371	0.351326	0	0.134989	0.714564	0	0.577033	0	0	0.939727	0	0
GGTG_00280	12.9257	14.4281	14.9327	9.85544	9.78183	10.8224	9.21566	8.79039	9.51454	11.4794	9.09309	11.0647
GGTG_00281	0.571903	0.677911	0.669051	1.52958	1.74551	1.50126	2.74804	2.19221	2.67085	2.77778	2.23772	2.26625
GGTG_00282	8.16721	8.83124	8.72276	6.72509	6.65456	7.32925	4.31067	4.93034	3.94678	2.24122	1.98249	1.81432
GGTG_00283	0	0.364105	0	0	0	0	0	0	0	0.365215	0.623033	0
GGTG_00284	49.2133	55.6396	48.6883	34.7578	44.0944	42.6679	52.6344	55.3446	48.2226	95.673	87.6987	94.43
GGTG_00285	4.00528	3.87281	3.3554	1.00058	1.96923	1.3495	2.08373	3.3416	2.97221	4.28647	1.37108	2.92781
GGTG_00286	78.9829	80.6277	82.3725	78.6214	81.9782	82.4336	97.4329	100.066	109.17	96.2811	102.608	105.533
GGTG_00287	51.5421	37.1641	48.6989	33.6421	40.567	40.0042	30.5199	29.3879	29.6688	28.3632	25.1145	25.6463
GGTG_00288	0.368525	0.724959	0.350289	0	0	0	2.38141	2.01557	3.87236	2.18151	0	0.662243
GGTG_00289	20.9635	19.1762	19.1671	7.35671	6.02114	8.00716	3.20926	2.76629	2.81467	3.86073	3.6067	3.96449
GGTG_00290	0.11036	0.10855	0	0.125124	0.11039	0.329075	0.178287	0.201198	0	0	0	0.396638
GGTG_00291	0.0792222	0.0389613	0.0753021	0.22455	0.0792437	0.433082	0.127984	0.0722149	0.0693705	0	0	0
GGTG_00292	0.288231	0.340204	0.767114	0.980368	0.403634	0.458376	0.465638	0.735664	0.504777	0.227494	0.129363	0.103591
GGTG_00293	42.7246	40.7036	36.6652	27.1929	25.8306	28.0387	11.0017	11.3733	10.3595	7.20922	5.63331	6.96751
GGTG_00294	5.77368	6.22441	6.51117	6.36113	5.77525	5.67386	3.7415	4.16282	2.34219	2.44586	3.44047	2.46195
GGTG_00295	17.3017	16.5131	16.4456	13.0082	13.8964	14.9379	5.68492	6.68276	6.74052	3.83346	3.70168	4.01816
GGTG_00296	29.8877	28.772	27.5384	17.7937	15.0115	19.5938	9.49237	10.4339	9.75567	13.2002	14.6129	15.4041
GGTG_00297	54.3805	53.875	66.9621	21.286	19.0853	21.6334	18.1629	19.8998	20.9512	18.0059	18.3713	22.0474
GGTG_00298	1.58749	1.17109	1.1317	11.6991	11.9094	5.12809	20.5167	6.51184	14.5958	8.61416	3.56247	3.56593
GGTG_00299	54.3224	54.1281	49.6722	28.0869	22.8564	27.7409	15.1059	15.5342	11.9804	15.1358	12.8535	13.8207
GGTG_00300	18.5461	19.5681	21.9963	23.8037	22.5697	21.4969	22.3154	23.1262	19.8058	19.9264	16.9194	20.4218
GGTG_00301	50.7213	50.4164	44.1065	38.4568	36.1042	41.4529	20.3705	21.1491	20.1505	8.33505	11.1772	8.21398
GGTG_00302	62.3204	69.2206	65.8695	70.2365	68.5748	76.8844	65.1803	63.8795	73.3241	37.5722	36.7332	37.0856
GGTG_00303	1.03187	0.782956	0.700579	4.74648	3.42084	3.19406	5.52487	4.51487	5.26641	4.77023	4.89585	3.97346
GGTG_00304	113.856	121.396	121.093	149.045	178.899	133.268	405.057	531.007	432.947	853.503	722.352	769.997
GGTG_00305	3.56763	2.64533	2.97373	3.98266	4.28232	4.037	4.78815	3.40217	4.22939	9.63886	7.14389	8.08782
GGTG_00306	16.9213	17.4025	15.3744	8.88715	10.2053	10.4375	7.15571	6.98644	8.41086	5.25386	6.47774	7.42309
GGTG_00307	37.3339	40.0003	35.9936	38.1962	45.2575	41.6137	42.3627	43.512	45.69	33.9394	30.0214	33.385
GGTG_00308	0	0.0196694	0.0380159	0.0226726	0.100014	0.0596289	0.0646118	0.0364573	0.0700427	0.0394588	0.0448761	0
GGTG_00309	0.0744136	0.073193	0	0.0843682	0.148868	0	0	0	0	0	0	0
GGTG_00310	0.232877	0.719895	0.31622	1.13156	0.898485	1.15733	0.376214	0.545861	0.174787	0.525156	0	0.239134
GGTG_00311	6.68278	7.80563	7.54313	13.3322	12.7586	9.29282	12.6127	14.4677	13.1102	10.9041	10.4545	15.2422
GGTG_00312	1.19637	2.94186	1.99005	5.76475	4.78678	3.56736	5.31503	3.81692	4.71418	8.8525	2.01357	5.37473
GGTG_00313	3.03066	3.4068	4.32105	7.11761	8.66139	6.6701	13.9887	13.0237	14.7854	16.6588	17.4885	13.6154
GGTG_00314	11.2244	12.3838	11.1206	23.8695	23.1974	22.7849	28.0629	28.042	26.3655	10.2536	14.9931	14.8876
GGTG_00315	9.20589	8.75637	10.962	17.778	16.8989	14.4793	9.8058	13.0946	11.1615	5.38961	9.30782	8.72603
GGTG_00316	1.19927	0.884696	0.569962	1.30304	0.924685	1.1175	1.17052	0.364397	0.787599	0.838094	0.448543	0.763263
GGTG_00317	3.21748	3.02085	2.98877	1.96213	1.43851	1.47786	1.41759	1.24426	1.23794	1.44289	1.75038	0.657029
GGTG_00318	0	0.306013	0.739304	0.176368	0.466801	0.463847	0.753913	1.41799	0.544855	0	0.349086	0
GGTG_00319	61.1586	57.2527	56.8194	42.1451	66.3883	43.0634	97.7875	142.979	109.196	153.635	149.786	135.742
GGTG_00320	8.79261	8.3104	8.8955	4.46879	5.68137	4.92216	3.42867	4.20091	3.68146	6.26178	6.75857	6.24753
GGTG_00321	3.63493	3.00991	2.63549	3.89117	3.14549	3.24321	2.13039	2.25004	2.87202	5.83801	4.66662	3.37234
GGTG_00322	10.6213	11.0721	14.5827	13.0714	13.7115	12.9932	7.9194	9.59907	10.3339	12.5389	17.7235	11.2562
GGTG_00323	4.49249	7.31863	10.1417	4.29761	8.56613	11.3027	8.39163	6.91052	10.0804	9.69559	21.1082	12.3619
GGTG_00324	115.837	124.277	117.036	51.1779	42.523	52.5741	36.3782	40.3953	41.1956	38.2304	50.9953	47.5029
GGTG_00325	80.4232	80.4846	79.5348	30.6145	33.1122	35.5409	26.3575	30.4539	38.0891	25.7491	27.7873	29.9932
GGTG_00326	11.6654	14.5531	12.0546	9.43407	9.21975	10.1055	9.44433	8.43856	12.4873	5.96568	12.7588	6.77927
GGTG_00327	44.1943	41.9787	40.5458	46.5688	45.1872	50.9707	29.8113	30.7167	32.1609	24.1427	26.957	27.0333
GGTG_00328	18.3757	21.856	20.0462	17.1159	17.0799	15.4545	12.3311	10.8233	11.4862	13.7226	12.6882	10.5669
GGTG_00329	0.625375	0.410078	0.198143	2.36345	0.625545	0.828781	0.336765	0.38004	0.365071	0.411328	0.935598	0.374602
GGTG_00330	28.3716	28.5135	28.237	14.5858	16.2147	14.8134	13.7318	17.0407	17.9537	14.8739	17.367	16.1003
GGTG_00331	5.45138	3.44698	1.85059	5.73916	8.95827	6.1924	6.29051	8.51863	5.4554	4.60998	1.74763	9.09647
GGTG_00332	9.37509	9.04167	9.31625	4.72794	4.53658	4.87092	6.29422	5.88221	5.75714	7.14728	6.69408	8.91587
GGTG_00333	12.6944	14.9578	11.2838	16.3083	19.025	13.3926	28.067	31.7526	24.2043	29.2374	29.8485	29.1183
GGTG_00334	10.4097	10.2031	9.20266	4.62185	3.89559	4.95624	8.46723	9.75436	9.68887	10.4856	7.59616	10.7921
GGTG_00335	2.22969	2.57604	2.3212	1.81906	1.34525	1.59471	2.5729	2.30131	2.25199	1.46653	2.11793	1.63239
GGTG_00336	0.280993	0.0921279	0.0890297	0.424777	0.281069	0.0930969	0.30263	0.170759	0	0	0.420382	0
GGTG_00337	13.8905	14.0531	13.0523	17.1886	17.7847	15.3843	8.84785	10.7084	7.50642	4.07215	6.0562	6.98921
GGTG_00338	1.23492	1.09787	1.21896	3.41952	3.37319	2.99778	3.87493	3.33377	3.49359	1.96813	1.97186	2.00578
GGTG_00339	8.92097	8.88536	9.49603	22.7813	25.4472	21.6498	35.8705	37.0425	34.5485	47.1999	48.2488	46.4245
GGTG_00340	49.0788	46.6959	48.4224	26.6916	28.0588	29.8205	16.7399	18.5748	16.1728	19.5908	18.8751	21.1139
GGTG_00341	12.0405	10.0413	10.0286	5.0396	4.9592	6.48141	4.57681	3.51751	3.89222	6.79495	4.32977	5.00327
GGTG_00342	23.4164	22.9727	23.3706	25.6563	28.0265	27.2272	29.1872	32.2018	29.8375	26.2094	22.5143	27.7145
GGTG_00343	23.6833	20.9103	22.275	18.6762	19.8968	24.2194	18.8791	12.3524	16.3292	9.19913	11.7175	12.2874
GGTG_00344	65.94	61.5693	60.1489	33.6037	36.311	40.135	17.3929	20.8286	22.4483	19.8942	22.2844	20.8493
GGTG_00345	21.096	18.7764	21.3054	28.0128	31.0218	36.8083	36.9515	38.042	39.3546	23.9804	20.1972	21.9423
GGTG_00346	20.6374	21.5902	18.5243	14.839	16.1286	13.5797	22.9335	22.5145	21.8433	23.9633	15.0998	19.1695
GGTG_00347	11.377	12.3615	12.0715	9.84921	10.5861	9.07277	10.9708	8.28048	11.1206	7.30899	9.00513	8.00352
GGTG_00348	2.85579	3.20508	2.57528	11.8305	9.3754	8.4063	16.0882	12.0147	17.2481	11.1978	12.2422	11.5797
GGTG_00349	61.484	65.0658	58.93	39.8059	46.4253	48.1317	25.2469	27.3984	28.7936	19.178	19.0245	19.62
GGTG_00350	23.1834	21.3372	20.6393	13.8934	13.6239	13.3937	13.376	11.6985	13.0503	14.2546	10.9161	11.2336
GGTG_00351	21.2919	19.977	20.4425	19.1661	21.3897	19.6992	36.4292	31.6019	35.4614	31.6005	29.536	29.606
GGTG_00352	4.18389	5.08627	6.00998	5.06338	5.71326	4.57906	5.65788	6.38493	6.00995	4.45246	4.58901	4.73074
GGTG_00353	1.647	1.0309	1.70782	3.05562	2.84559	1.78584	2.66073	1.50132	3.01548	1.92036	3.36001	2.82514
GGTG_00354	21.3406	20.226	21.1923	11.3801	11.3951	13.3315	5.34536	5.99176	6.18355	3.81216	2.74085	2.8333
GGTG_00355	24.5298	21.7998	24.301	12.5378	10.7676	14.0046	9.96943	10.5174	10.049	17.548	12.3214	13.8689
GGTG_00356	48.3351	53.7783	54.9926	10.7476	9.19656	8.97626	7.41004	10.7409	7.89008	6.83831	5.58124	7.803
GGTG_00357	0.145334	1.00065	0.414427	2.30686	1.74448	0.866719	0.234787	1.32479	0.763564	2.0074	1.30457	1.04467
GGTG_00358	0.631756	0.207131	0.200165	2.38756	4.63414	2.30241	3.40201	2.30351	4.05676	1.24658	0.945145	1.89212
GGTG_00359	0.282704	0.834199	0.53743	0.641044	2.26224	1.40495	0.913417	0.515397	1.98038	0.557829	0	1.01604
GGTG_00360	3.38087	5.81947	3.01273	8.14542	5.28404	8.82101	10.5822	10.0159	7.4011	7.08804	6.63859	2.65801
GGTG_00361	36.4024	39.193	40.6431	27.9063	27.3092	24.2419	33.1135	36.654	29.6198	44.5892	43.1073	46.9986
GGTG_00362	38.9191	36.8704	34.6082	25.198	22.0772	27.4346	21.4268	21.3794	18.6539	22.9374	20.8002	20.7054
GGTG_00363	2.29062	2.1243	2.17727	1.52113	1.30928	1.69129	1.85025	1.73007	0.802307	0.903965	2.12957	1.94053
GGTG_00364	0.744648	0.6278	1.21337	1.3267	2.02173	1.58601	2.92152	2.52119	4.47118	9.65561	9.78761	8.7935
GGTG_00365	0.538366	0.882559	0.682303	0.305193	0.269256	0.535105	1.59451	0.490747	1.88567	2.4787	4.2285	3.70856
GGTG_00366	1.46019	2.39373	2.31323	3.20069	4.57651	3.19296	3.61704	4.61426	5.28492	6.91497	8.08277	5.59783
GGTG_00367	1.66148	1.72024	1.82863	3.47006	2.71158	2.86825	6.21588	7.17406	5.97262	8.62743	8.24198	8.95712
GGTG_00368	15.7986	16.031	15.9877	5.32186	5.39079	5.83187	4.07238	4.08066	3.31101	2.05823	3.0723	2.34307
GGTG_00369	64.024	60.277	61.1906	28.25	24.5344	31.1736	20.4707	23.1688	20.7314	29.7186	26.5234	24.9013
GGTG_00370	31.3311	31.0442	34.9362	8.63528	8.19563	7.28351	9.0418	10.5193	8.5892	5.46495	7.51007	6.11757
GGTG_00371	41.1114	38.0265	39.543	33.0306	34.2586	34.0722	29.2485	26.9195	26.8785	15.6559	15.8117	15.6343
GGTG_00372	18.3753	15.9935	17.2986	14.8882	14.7219	15.9865	21.8547	19.2003	21.145	20.0854	19.4807	19.6382
GGTG_00373	1.66376	1.76045	1.91689	4.28712	4.7657	4.05904	5.74214	5.92853	4.59133	6.81455	5.99644	6.7497
GGTG_00374	63.2991	63.3597	55.0035	27.6497	29.1725	36.2636	19.8545	20.0177	15.1135	23.5663	21.3549	21.8775
GGTG_00375	20.1997	20.6134	20.4962	17.5486	19.397	21.8843	8.40291	8.46999	6.80979	4.28472	3.79638	3.76604
GGTG_00376	7.6562	6.40826	6.50764	6.21817	4.63915	5.96346	1.72447	1.87896	2.5785	0.871566	1.56944	1.91822
GGTG_00377	0	0.253736	0.735608	0	0.258037	0	0	0.470299	0.451775	0	0	0
GGTG_00378	0.0731822	0	0	0.041486	0	0.109108	0.059113	0	0	0.144402	0.0821137	0
GGTG_00379	7.77682	6.88433	9.24001	68.284	52.551	63.9848	29.1752	18.0374	15.2841	16.0272	13.6706	17.0806
GGTG_00380	6.6969	6.3854	5.35873	39.6683	28.2303	35.6589	12.5852	10.0289	11.3093	8.29262	5.06059	6.9996
GGTG_00381	16.2499	15.4239	12.2794	45.8751	54.8583	59.8411	22.7078	18.812	15.0829	10.4209	13.8572	15.1847
GGTG_00382	10.2153	8.82767	10.2647	16.4628	17.3343	16.2092	12.6129	12.2383	9.7117	8.71061	8.1053	10.0308
GGTG_00383	13.1191	12.3828	11.0551	25.6578	22.0562	21.1643	24.5768	20.8818	19.6616	18.7677	15.1732	20.8097
GGTG_00384	8.99217	8.75229	7.56529	11.4462	8.5484	10.0812	5.42387	4.28031	3.98837	4.30842	3.42467	3.37526
GGTG_00385	8.0871	7.57924	9.39112	23.4414	18.5825	21.5361	12.5717	8.48451	11.1566	8.5056	7.19079	10.1454
GGTG_00386	56.7698	55.9888	51.1054	18.934	17.1629	22.7221	8.14301	5.56933	11.1458	13.0603	21.366	11.8027
GGTG_00387	102.149	102.771	98.133	138.763	138.23	140.681	170.758	188.593	184.681	170.594	172.13	200.719
GGTG_00388	29.5718	27.8903	25.3575	17.6437	23.2443	20.8042	28.7995	28.1415	28.5757	35.8382	33.6986	38.0655
GGTG_00389	40.9644	40.5977	38.8784	84.2684	100.887	75.9419	250.324	275.532	279.19	430.301	426.628	451.218
GGTG_00390	20.4937	17.1433	21.3457	13.4634	15.9492	13.9922	18.7971	18.5937	21.1318	22.2031	25.7886	23.7486
GGTG_00391	1.84812	3.02968	1.17112	4.19071	2.46483	2.75539	3.98086	1.68465	8.0915	10.3323	7.60348	11.0703
GGTG_00392	64.9755	69.4073	62.4756	53.377	58.1659	51.0138	74.9275	75.0519	88.5668	95.441	129.77	101.985
GGTG_00393	12.7122	15.538	11.7798	8.08079	9.31062	6.60836	10.4831	9.50296	6.98622	8.71104	9.1908	7.55094
GGTG_00394	19.9871	19.4601	20.4851	22.1601	22.5882	23.4697	15.7878	20.2995	16.9537	14.2356	19.1223	20.3728
GGTG_00395	377.706	393.035	377.645	413.629	423.112	374.453	121.5	169.687	167.127	93.3315	120.909	128.057
GGTG_00396	12.7838	13.4753	11.5707	20.3311	25.4873	18.6042	15.5773	15.9086	15.282	14.4634	14.7846	15.0538
GGTG_00397	4.31542	3.92468	4.72026	7.75703	9.38153	7.80259	7.09418	7.07673	6.87395	7.23145	8.97855	8.98239
GGTG_00398	60.7281	57.0429	55.0018	65.435	62.1227	68.7691	50.4964	52.0404	46.1452	27.1854	28.309	30.8316
GGTG_00399	12.8265	13.1814	12.1422	12.1137	11.6019	12.5671	5.06426	7.76292	6.03892	5.61853	3.576	3.14524
GGTG_00400	7.81615	8.12147	7.28974	11.6269	9.31726	10.3389	7.12049	7.87478	7.77045	9.27685	11.8033	12.8312
GGTG_00401	33.1227	29.4849	28.6626	27.324	27.3722	40.12	14.5761	14.2848	16.529	10.7758	19.7148	15.6805
GGTG_00402	10.5005	11.3465	10.2972	9.55767	10.5588	11.3923	11.5878	10.7176	11.0077	9.81255	8.8365	9.03609
GGTG_00403	0.26977	0.265344	0	1.83515	1.75398	2.07805	2.07011	1.72136	1.41733	0.266154	0.151347	0.484779
GGTG_00404	65.558	65.7311	58.2197	13.6255	15.8976	16.0922	5.78082	6.49905	7.18899	4.82263	7.81801	7.44948
GGTG_00405	0	0.456154	0	2.3661	4.17498	0	2.24762	0.845482	1.21827	0.91509	4.16289	3.33354
GGTG_00406	2.524	1.6794	1.4818	4.2083	4.9751	3.61548	4.67715	4.33081	5.59031	4.83385	5.1643	4.80246
GGTG_00407	37.6768	39.6145	35.16	6.47563	5.49244	7.71548	6.65298	7.04611	7.32667	7.94867	7.70137	10.9539
GGTG_00408	0.187612	2.39896	1.96162	15.1024	15.0131	11.748	27.581	20.8642	28.2565	22.9521	16.8408	18.5428
GGTG_00409	1.0067	0.990188	1.91378	0.570686	0.755231	0.25015	0.406582	0.458829	0.881513	0	0	0.452264
GGTG_00410	32.9286	36.732	38.1813	23.8641	23.4083	21.812	25.4937	30.3634	23.5146	17.3826	18.4108	21.1074
GGTG_00411	3.66585	6.31001	3.96841	15.8168	19.6584	22.4691	13.1604	19.6783	9.45161	8.03714	9.59757	7.50252
GGTG_00412	4.68524	4.60839	6.14995	35.1604	38.1616	29.7152	32.9793	37.4206	39.2678	34.7784	35.2973	36.6847
GGTG_00413	4.0179	4.85017	4.16627	7.45427	7.12457	9.80236	8.85125	6.99206	10.8746	9.00918	10.6559	8.53298
GGTG_00414	36.036	42.6276	34.5849	14.3988	14.4818	10.8558	19.3883	18.0595	15.4577	16.2259	18.3111	18.714
GGTG_00415	0	0	0.131652	0.471103	0.138543	0.413	0.895026	0.505019	0.970256	0.546597	1.5541	0.995587
GGTG_00416	10.8418	11.8217	12.0706	4.86349	5.48125	5.29057	4.41572	3.79101	4.53493	3.69022	5.04796	3.97178
GGTG_00417	1.99133	1.33545	1.54865	0.820987	1.72025	1.25953	0.292454	0.165017	0.792588	0.178603	0.406247	0.650625
GGTG_00418	0	0	0	0	0	0.372952	0	0	0	0	0	0
GGTG_00419	11.8411	11.1145	7.9108	6.52079	6.3621	5.04402	2.73276	2.96057	3.43645	2.80377	4.2516	1.5807
GGTG_00420	8.12119	7.96918	8.24607	7.25775	6.84276	8.22393	5.89619	5.01653	5.82288	5.01478	4.80274	4.91041
GGTG_00421	0	0	0	0	0	0.207195	0.336765	0	0	0	0	0.374602
GGTG_00422	20.3396	22.0559	22.327	17.6419	16.0034	16.5563	15.1636	13.684	14.9563	9.33781	10.1275	12.0521
GGTG_00423	14.3359	16.6833	14.6248	9.82364	10.6104	10.8564	4.24169	4.69103	4.69019	2.48681	2.71038	3.11406
GGTG_00424	58.8197	58.5891	59.9027	36.0039	34.7937	36.99	15.0218	19.3628	19.3098	9.72098	16.4637	12.9921
GGTG_00425	0.985862	1.45454	2.43641	1.34129	2.07087	0.979889	1.4334	2.87572	0.863265	1.36171	3.09731	1.59445
GGTG_00426	17.2013	16.3654	16.9923	14.1694	13.5145	15.1573	14.6522	14.9158	14.7226	16.1438	13.335	17.0853
GGTG_00427	25.6582	25.3335	22.2348	31.9183	30.2959	31.9999	39.2123	40.2095	45.3916	64.2666	56.1891	56.8881
GGTG_00428	82.6512	81.7454	77.9334	70.4249	73.4198	67.4987	72.8382	72.6531	81.6311	47.7424	60.1145	50.6045
GGTG_00429	5.32577	2.94661	5.06225	7.92517	1.66476	5.29351	1.61321	2.42735	0.582936	2.62719	0.746969	1.19631
GGTG_00430	27.2493	25.8733	29.6284	22.0351	23.3916	22.7883	20.6235	19.6208	21.1539	14.7975	14.6452	14.7622
GGTG_00431	11.1724	10.3464	10.2389	11.2091	12.5249	13.7866	15.5971	18.6006	16.5759	20.6727	19.8683	21.2513
GGTG_00432	0	0.0394153	0.152359	1.95363	2.04426	1.59319	3.10739	2.70308	3.64929	1.58142	1.16904	1.65625
GGTG_00433	19.5147	19.4219	19.3337	18.8682	12.2867	15.6878	9.86856	9.21034	9.7728	9.12161	6.44664	7.89182
GGTG_00434	0.346847	0.170579	0	0.589869	0.867352	0.172373	0	0	1.21486	2.73758	0.389177	0.311644
GGTG_00435	22.0484	20.7282	21.1311	48.6147	54.2525	45.4036	79.8972	86.722	82.2929	78.118	84.5372	84.3867
GGTG_00436	4.89148	4.53631	4.38376	8.39797	5.87136	4.86184	9.03107	9.9368	8.07689	6.89416	6.58615	9.79462
GGTG_00437	21.8196	23.8898	19.2566	18.3046	16.8587	16.47	17.6936	14.6392	17.0938	13.381	14.5176	11.4214
GGTG_00438	20.5975	21.0242	21.3117	16.608	15.9981	18.3333	13.4743	19.0754	12.0415	14.5701	14.8932	15.6329
GGTG_00439	170.912	174.666	177.192	99.689	111.122	111.302	127.009	157.63	121.934	173.496	154.543	157.442
GGTG_00440	4.34261	4.78081	4.20347	11.428	10.999	8.7118	16.348	12.7834	15.8383	13.2856	16.9871	15.1779
GGTG_00441	0.744648	0.680116	1.0617	1.92974	1.70251	2.85481	3.43708	2.52119	2.70134	2.4139	2.02914	2.48512
GGTG_00442	0.795019	0.651649	0.535274	0.375572	0.596426	0.724352	1.23084	0.362349	1.16026	1.24191	1.33807	1.48819
GGTG_00443	0.229872	0.75367	1.52948	2.43248	2.06941	1.06624	0.990289	0.97785	1.20772	2.2679	2.06341	1.65233
GGTG_00444	0	0.138401	0	0.159533	0.56299	0	0	0	0.985692	0	1.26306	1.01143
GGTG_00445	4.71003	5.12043	4.12353	7.58858	7.43891	10.2254	8.10966	9.15177	7.38035	10.7612	6.39747	11.1368
GGTG_00446	0.101662	0.0666629	0.064421	0.268944	0.067793	0	0.273725	0.308899	0.296733	0.267465	0.152092	0.487167
GGTG_00447	5.60457	6.38847	5.37703	15.7076	16.6087	14.6554	30.1665	30.1278	31.8307	24.9083	24.978	29.6026
GGTG_00448	30.2142	26.4018	27.9499	59.7952	55.5876	41.9632	70.6017	77.2152	60.0005	59.6184	47.8256	59.8703
GGTG_00449	66.2881	67.6983	62.4175	55.3408	58.9568	55.6303	47.2167	49.049	53.8346	45.1987	45.1604	48.1531
GGTG_00450	25.659	24.5729	21.7826	24.1506	25.8162	24.0472	25.9758	28.081	28.8829	25.1297	23.6057	28.3543
GGTG_00451	31.9227	31.6644	31.7107	20.5434	23.7911	25.5175	25.8583	27.2138	25.9845	21.2036	21.9957	22.7846
GGTG_00452	11.5519	11.1644	13.7074	15.8651	17.2948	14.4337	23.0532	22.712	30.1037	24.7805	19.7674	23.8795
GGTG_00453	10.4264	11.9929	8.88667	17.1944	16.8505	17.4719	10.5796	10.7609	8.97892	8.24631	8.41159	7.81972
GGTG_00454	12.0328	11.8754	12.2295	7.00561	5.83506	7.75779	2.9881	2.48274	2.63412	4.13097	2.64554	3.1412
GGTG_00455	11.7847	12.4103	13.8802	17.9117	19.4969	17.5274	12.968	13.8949	9.08536	4.04407	5.22209	4.79556
GGTG_00456	12.567	11.5355	11.8455	16.9361	14.4172	15.5354	10.7442	13.9608	10.3245	7.28599	7.29757	7.72879
GGTG_00457	4.64068	4.56456	5.46624	6.04555	4.98781	5.53508	3.38101	3.41734	3.18713	2.37003	4.00228	2.61627
GGTG_00458	0	0	0	0	0	0	0	0	0	0	0	0
GGTG_00459	0	0	0	0	0	0	0	0	0	0	0	0
GGTG_00460	0	0	0	0	0	0	0	0	0	0	0	0
GGTG_00461	0	0	0	0	0	0	0	0	0	0	0	0
GGTG_00462	0	0	0	0	0	0	0	0	0	0	0	0
GGTG_00463	5.83971	4.64636	5.6745	5.4612	6.15755	4.93553	6.21927	5.52662	6.02548	8.51371	5.50904	6.58384
GGTG_00464	15.674	15.0314	18.772	22.5688	21.9495	19.7074	24.6883	28.2894	20.0382	27.0617	27.2597	26.0538
GGTG_00465	34.3846	36.9811	36.9339	11.2296	14.6456	11.9847	14.0209	16.3057	20.7106	19.7398	17.6923	17.9773
GGTG_00466	98.3822	98.2045	92.5101	24.6895	36.7285	32.5439	33.1222	38.0581	52.3361	45.1144	39.4571	43.9333
GGTG_00467	1.65907	1.01019	1.30163	1.55258	1.76488	1.07317	1.2763	1.34428	1.70641	1.35103	0.650064	1.37237
GGTG_00468	0.308021	0.454452	0.14639	1.22229	1.38647	1.07154	1.49282	0.842327	1.88802	0	0.691225	0.276758
GGTG_00469	2.47648	0.541303	1.30775	1.87185	1.65144	4.92296	12.8914	8.52809	8.67409	9.77316	9.87992	3.46133
GGTG_00470	2.53392	1.70311	2.04726	6.70342	9.58927	7.47175	7.77775	9.23917	8.87526	9.33317	9.57201	9.71411
GGTG_00471	8.57501	8.22963	9.25857	9.50188	10.6731	9.7229	13.2253	11.358	12.7088	12.3752	14.012	12.3924
GGTG_00472	35.6477	30.8612	34.1078	11.0561	11.5223	12.1376	7.71025	5.39787	9.64819	9.50459	6.84269	7.33242
GGTG_00473	0.535263	0.701978	1.52633	3.64121	3.39092	2.48276	2.30592	0.975837	2.18727	1.76029	3.20314	1.60313
GGTG_00474	0.595309	1.56145	1.88617	4.9496	4.96225	2.76128	3.84689	3.97946	5.90783	7.4395	3.56247	6.77526
GGTG_00475	5.20129	4.95094	6.21977	5.89709	7.21665	7.83805	6.23426	3.67063	7.93361	4.63497	6.40086	7.53773
GGTG_00476	34.2393	32.3449	32.6937	22.7482	26.2207	24.4491	18.6063	22.0423	20.5352	17.6871	11.8119	13.2047
GGTG_00477	8.08428	8.54805	7.62022	5.65221	5.72792	7.36569	6.63892	5.28127	4.60132	4.65262	3.62837	3.99508
GGTG_00478	8.54679	8.44976	8.46803	8.42133	9.27342	8.54953	6.5226	6.76071	6.16778	5.26067	4.65337	5.36273
GGTG_00479	9.11554	7.82385	9.63947	11.454	12.6994	11.0994	9.81745	10.8673	12.3373	6.18651	6.42781	8.6251
GGTG_00480	51.6407	53.2109	59.5674	73.5165	85.3138	79.3875	116.155	115.055	133.863	90.2712	123.876	134.131
GGTG_00481	2.57967	1.95181	1.88617	11.2491	11.3139	9.66447	15.7081	21.7061	22.5888	21.5354	20.4842	23.1785
GGTG_00482	9.07717	8.62116	9.0944	10.2409	11.2659	9.04435	14.0157	14.1903	14.061	16.7228	15.9657	15.4301
GGTG_00483	42.0499	41.5825	42.425	31.2341	30.6576	31.3303	43.1486	43.2764	47.9066	40.1479	37.47	43.7599
GGTG_00484	0.407988	0.401295	0.48475	2.25501	2.44859	1.31793	1.4006	1.95248	0.357252	0.704408	0.915561	0.916449
GGTG_00485	6.28633	6.26458	5.54286	7.59618	9.22522	7.39924	10.2224	12.5916	11.0816	9.05829	10.0235	6.54015
GGTG_00486	1.91608	1.92518	1.33168	1.42491	1.31895	1.33108	0.499264	0.713666	0.75772	1.34157	0.739761	0.85155
GGTG_00487	1.03187	1.01494	0.98081	0	0	0.683745	0.555662	0.627066	0	1.35738	0	1.23619
GGTG_00488	4.03618	4.46622	5.06961	3.10522	3.38843	4.01173	3.37666	4.99317	3.53426	4.1243	1.9409	1.94279
GGTG_00489	0	0.195181	0.565852	2.02484	0.39698	0	1.2823	0.361769	1.04256	2.34932	0	6.06207
GGTG_00490	1.04265	1.6621	1.64038	4.72854	7.51634	6.00361	16.4375	14.027	12.656	15.6785	15.0071	16.4753
GGTG_00491	21.9593	21.8892	21.8541	15.7371	18.3426	15.0503	28.9627	30.9516	31.4832	26.871	29.3465	32.2757
GGTG_00492	17.8242	19.6472	20.0705	11.4158	12.3206	10.7528	12.4761	12.2377	13.8671	17.0387	12.358	16.3958
GGTG_00493	3.92174	3.00372	4.27768	1.49427	1.02893	1.82119	2.12917	1.93394	2.02666	1.20515	0.721372	1.03978
GGTG_00494	11.0552	10.5327	10.5082	11.1148	11.6164	11.318	7.33392	7.75392	8.18808	4.07711	3.62148	3.957
GGTG_00495	11.57	13.333	12.9497	10.5822	11.071	8.80072	9.36412	9.86016	8.99221	7.74504	4.9675	6.93049
GGTG_00496	13.5694	12.5773	12.3339	11.4697	11.7651	10.7522	15.5585	16.1808	14.693	16.0224	12.6526	14.3495
GGTG_00497	32.6501	34.9394	36.4942	33.9868	32.2883	32.5312	68.8032	89.4433	82.2814	104.955	107.751	129.903
GGTG_00498	1.00815	0.933281	1.01463	1.88261	2.96594	2.77034	6.22725	5.62197	3.94654	5.03168	3.32702	4.68899
GGTG_00499	7.00608	6.27007	6.20211	11.2843	11.2489	9.71323	13.6986	12.1149	14.2181	18.0962	14.7776	12.8062
GGTG_00500	40.3594	39.6155	39.6279	17.5486	15.3158	11.2487	28.7689	27.6111	26.9608	42.3635	36.975	47.4038
GGTG_00501	21.2823	20.2989	18.3221	45.3609	55.7886	54.937	124.329	130.552	132.019	136.917	131.378	148.3
GGTG_00502	51.7919	48.3399	51.1153	33.5973	39.7642	49.0455	62.6188	67.289	59.4258	57.9498	55.5151	67.5149
GGTG_00503	164.117	160.563	152.174	105.359	104.144	129.01	124.976	123.978	138.688	99.9313	127.768	124.35
GGTG_00504	139.393	143.16	125.613	41.0493	42.0103	50.7411	22.2265	28.383	15.2177	15.0027	30.8747	25.3744
GGTG_00505	96.2396	90.1548	92.1215	55.6727	48.5363	64.4231	12.4568	12.94	14.9164	10.8223	13.4665	14.3782
GGTG_00506	12.6948	13.3531	12.7899	3.95014	4.48644	4.49785	6.40485	5.76771	6.59253	6.79569	7.09959	5.90108
GGTG_00507	13.1053	12.0463	14.0139	15.507	14.5134	14.7575	22.3058	18.488	21.1752	27.1933	23.1074	19.4851
GGTG_00508	16.4189	17.4331	17.2796	25.7035	23.1019	19.9995	31.1824	23.681	24.5022	22.2172	20.0913	18.87
GGTG_00509	1.83363	1.59137	1.8796	2.36427	1.11486	1.57237	1.91674	1.63867	1.57413	0.993207	0.806831	0.839918
GGTG_00510	30.8425	31.6993	30.3742	67.2074	79.5353	76.5037	117.117	123.927	115.745	101.012	100.558	102.972
GGTG_00511	0.990128	1.89049	1.38402	6.80152	7.7484	7.75725	4.42229	4.45966	5.916	2.98803	4.31317	3.03523
GGTG_00512	68.4668	71.4077	73.7767	26.3413	26.442	34.2732	11.7073	15.4597	16.745	7.00034	12.6217	12.2064
GGTG_00513	0.786186	1.93322	0.560463	2.67407	2.5558	1.95356	2.22265	1.79162	3.78631	0.775647	0.441068	1.05959
GGTG_00514	7.92328	6.34339	7.88151	16.504	16.5881	14.1022	13.3954	9.74192	9.6809	8.72603	15.2995	12.5826
GGTG_00515	1.87612	3.46003	2.67494	9.30607	9.61775	10.2562	6.06177	6.84072	4.92846	2.31372	4.21019	4.21428
GGTG_00516	0.847531	1.04204	1.45007	1.5855	1.7803	2.56931	1.09535	1.39062	0.519495	0.334468	1.23626	0.609209
GGTG_00517	8.92202	9.88288	9.70903	30.7721	30.3598	23.9518	31.1844	26.7548	22.0503	28.0526	20.4896	19.779
GGTG_00518	30.3186	28.293	29.1592	18.4746	20.2046	20.2747	23.4279	22.2984	21.2108	22.5619	17.4341	19.1156
GGTG_00519	41.6767	43.3074	40.8446	26.3437	21.3589	27.8305	11.4986	12.7081	10.3018	4.41069	5.54425	5.49678
GGTG_00520	1.8103	0.53418	1.89279	1.02623	1.62971	1.97926	1.16981	1.98021	0.634071	0	0.812493	1.62656
GGTG_00521	3.59203	3.7316	3.49102	3.52345	3.39115	4.01154	3.58608	3.38468	3.74614	3.66334	4.16628	4.13406
GGTG_00522	8.3285	8.72969	8.50108	9.63083	10.0106	8.5983	8.62805	9.43417	10.8238	9.45951	10.9554	10.1414
GGTG_00523	9.5674	8.41513	7.78236	17.7311	17.361	17.6168	16.0506	15.3738	14.9294	16.216	18.7863	16.1457
GGTG_00524	19.545	20.9404	20.0345	106.494	118.693	114.802	297.239	321.552	293.692	497.497	489.875	532.22
GGTG_00525	315.033	307.608	308.84	99.713	81.9245	124.828	38.0686	55.2694	39.5682	33.3492	51.4946	47.0245
GGTG_00526	7.30246	9.26461	8.80214	1.82985	1.32327	1.97234	0.769378	0.627066	0.787711	0.991934	1.06874	0.713185
GGTG_00527	8.70236	9.24873	9.04285	4.0553	5.97527	4.72798	10.3057	10.4872	15.8216	13.1696	12.8262	13.8491
GGTG_00528	31.6566	33.347	26.9905	16.3641	23.4378	17.4911	47.1803	57.603	90.8698	43.5655	80.4996	97.9304
GGTG_00529	0.12661	0	0	0	0	0	0.204538	0	0	0.749475	0	0
GGTG_00530	0.0733556	0	0	0.0415843	0.146751	0.0364556	0	0.133734	0.0642335	0	0	0.0659105
GGTG_00531	20.5724	24.7902	23.748	12.7676	11.313	13.3249	7.08797	5.19921	7.8118	7.45492	11.0493	7.97195
GGTG_00532	0.518527	0.102004	0.591443	1.29336	1.34854	0.412308	1.00522	0.567195	0.726473	0.613892	0.698172	0.37272
GGTG_00533	17.844	16.9362	19.0614	78.7973	78.2626	66.6755	136.008	133.875	123.783	125.126	131.389	128.414
GGTG_00534	1.58535	1.47728	1.62587	1.18252	1.41886	1.07814	0.269593	0.304237	0.511444	0.164642	0.187246	0.149942
GGTG_00535	66.4899	63.517	63.7705	135.837	144.839	146.234	169.245	166.503	170.656	173.548	174.47	171.47
GGTG_00536	0	0	0	0.272071	0	0.238516	0.775342	0.656232	0	0.473506	0.269256	0.431228
GGTG_00537	0	0	0	0	0	0	0	0	0	0	0	0
GGTG_00538	2.45819	1.40574	2.22788	3.30555	1.71548	3.29561	4.24827	1.66754	3.30384	4.51208	3.3355	4.00648
GGTG_00539	2.75165	6.59713	4.41365	6.2395	6.02087	7.86306	13.8915	7.21126	10.2402	7.80495	7.33275	10.8166
GGTG_00540	10.6561	10.2368	9.0822	13.5717	15.4556	14.6164	22.3795	24.6077	20.5904	18.3632	17.377	22.0216
GGTG_00541	24.7292	25.4818	25.0319	59.3112	67.8184	70.2622	93.6202	87.1748	91.9903	112.025	111.469	104.78
GGTG_00542	0.290667	0	1.65771	4.61371	1.45373	1.15562	5.16531	3.17949	2.54521	4.58834	3.9137	6.79033
GGTG_00543	0.633913	1.03919	0.401697	2.63528	3.59315	1.89022	5.4618	7.70456	10.7316	7.92193	3.79348	3.03773
GGTG_00544	3.33533	4.7159	3.76473	1.65441	3.12772	3.31513	2.02059	0.76008	1.09521	1.64531	2.80679	0.374602
GGTG_00545	27.6901	28.6326	28.3445	26.7254	22.7736	27.6634	11.8524	9.92375	8.95261	3.82931	4.1426	4.50812
GGTG_00546	27.9939	29.9118	30.1821	19.5037	18.4158	20.1509	17.1624	17.1342	14.2256	17.419	18.9441	16.0748
GGTG_00547	12.997	13.2267	10.0283	7.2347	6.36323	7.64592	5.59702	4.81748	6.8559	5.83207	4.6561	5.41687
GGTG_00548	55.2653	60.3109	61.6785	57.1634	57.8567	55.4673	56.1727	63.1133	56.5775	33.6355	29.3969	38.6948
GGTG_00549	28.5792	27.8851	28.0225	35.2108	36.8509	32.4478	54.1038	50.2494	54.1629	40.0905	44.3092	48.6299
GGTG_00550	56.3325	53.424	51.118	40.6727	46.3521	42.5182	46.7503	55.5164	42.2332	63.8813	49.2361	57.6678
GGTG_00551	0	0	0	0	0	0	0	0	0	0	0	0
GGTG_00552	0	0	0	0	0	0	0	0	0	0	0	0
GGTG_00553	0	0	0	0	0	0	0	0	0	0	0	0
GGTG_00554	0.985339	2.58447	2.34146	5.58576	4.27096	5.71299	11.408	13.1734	9.49088	25.5995	26.5343	23.6089
GGTG_00555	2.06875	1.62785	2.25241	11.2157	11.0238	9.68292	29.228	31.8181	27.4688	57.7424	52.6709	53.3303
GGTG_00556	27.6315	28.5881	28.3836	14.5354	14.616	14.0882	17.1094	18.4369	16.2465	33.0748	29.3955	30.4794
GGTG_00557	24.3697	27.7074	26.1496	22.9769	31.826	23.9702	32.1665	28.6336	27.772	27.6919	22.5118	25.0373
GGTG_00558	20.1637	21.4968	20.9668	15.1896	19.0863	16.4099	20.4411	21.8342	19.0782	17.2232	17.7656	14.5911
GGTG_00559	0.586845	0.481015	1.20858	0.776241	1.36968	0.874934	0.158008	1.06988	0.685157	0.192993	1.53642	0.351523
GGTG_00560	2.19307	2.1571	1.97766	1.2751	1.4062	0.670703	2.08941	1.64028	1.96959	2.66299	4.03811	2.62732
GGTG_00561	47.2451	48.7622	45.6023	30.4089	30.6217	29.8375	21.3325	23.0742	22.4854	19.6545	17.6362	20.0344
GGTG_00562	9.51463	12.9175	12.3557	9.26809	8.98103	8.65781	14.072	12.2156	7.97941	11.1059	11.1269	8.91018
GGTG_00563	7.87972	8.37844	7.77728	6.66704	6.83991	6.94692	4.07134	3.36931	3.7368	5.17168	3.31788	4.70992
GGTG_00564	2.12942	2.37584	1.57091	19.8187	17.9937	19.8384	68.3909	66.5179	61.9498	161.235	143.073	197.213
GGTG_00565	27.0481	27.1227	26.2732	46.8958	42.1863	38.6898	61.8558	56.9563	63.8637	44.7936	47.5931	60.2444
GGTG_00566	27.4504	27.3904	28.7641	25.1605	18.3934	22.156	12.9833	10.3707	10.7152	18.7293	12.0233	17.1759
GGTG_00567	22.3429	30.5322	28.0463	23.9782	15.8661	22.2076	9.64372	18.0346	17.3243	17.8367	13.7788	19.922
GGTG_00568	0.782048	0.641016	0.495567	2.95555	1.43414	1.16596	1.68453	1.42575	1.14133	0	3.21747	0
GGTG_00569	169.384	162.273	149.646	112.44	120.662	125.855	139.874	125.865	178.779	173.791	209.571	190.852
GGTG_00570	116.544	124.222	125.459	121.871	165.334	133.393	230.105	230.706	334.147	392.475	347.625	387.351
GGTG_00571	15.9773	15.7152	16.5864	12.3771	13.1205	12.7011	10.5269	9.93568	8.29943	7.6812	8.09006	8.39445
GGTG_00572	17.3413	18.5564	18.8984	21.3416	19.9935	20.1616	19.6686	22.5435	18.8744	23.9817	24.3756	21.9165
GGTG_00573	16.9189	17.3729	21.5602	43.002	46.1212	35.296	29.1347	23.0489	19.2106	13.9407	22.5302	12.696
GGTG_00574	9.44639	7.78472	13.2258	31.5513	27.07	22.331	15.6731	11.1708	14.0842	9.31976	12.6045	11.2404
GGTG_00575	0.517552	0.890859	0.491942	1.83371	1.94135	1.92906	2.09026	3.18447	1.81277	1.02123	2.17769	1.74384
GGTG_00576	0.190109	0.311651	0.421638	2.08356	2.4087	1.57464	0.102374	0.462116	0.110979	0	0.142207	0
GGTG_00577	0.897277	0	0.426439	1.78029	0.897521	1.33776	0	0	1.17854	0.442625	0	0
GGTG_00578	0.461539	0.389115	0.313358	1.12132	0.32976	0.655346	0.532583	0.961634	1.1547	0.650503	0.887772	0.829391
GGTG_00579	51.3434	50.0318	54.8789	41.9388	39.0295	48.5078	11.7864	9.75819	12.4188	5.61714	8.18623	7.90316
GGTG_00580	15.812	15.0555	17.5688	9.6594	12.2775	12.5586	14.8133	13.0971	11.1903	10.7562	9.39744	10.7689
GGTG_00581	11.8068	12.1938	13.0112	17.946	18.1579	18.9599	17.405	21.9286	19.3849	18.8561	18.7953	21.2833
GGTG_00582	3.02756	3.16913	3.43218	4.21985	4.77872	3.83744	6.37179	5.67144	6.51821	4.38455	4.11386	6.83813
GGTG_00583	1.22425	0.860121	1.16367	6.14696	5.59809	4.34583	6.78096	9.56541	7.35092	4.48627	3.92475	6.59998
GGTG_00584	14.9341	14.7215	13.7564	11.4748	9.92577	11.6324	6.12471	4.80817	4.9652	3.64282	2.66332	2.72514
GGTG_00585	24.3259	19.8791	22.2529	169.006	165.296	299.595	315.275	323.944	249.044	317.952	298.805	293.179
GGTG_00586	0.353279	0.086871	0.251849	0.300404	0.97178	0.175569	0.428042	0.966093	0.773367	0.697087	1.18918	0.793558
GGTG_00587	44.1237	42.2557	44.6586	49.7699	46.5921	46.763	38.8122	42.6509	44.3664	46.7362	52.1011	46.6861
GGTG_00588	0.358288	0.281929	0.476783	1.13741	1.46938	0.854681	1.96797	0.718513	1.19218	2.19161	1.68846	2.06031
GGTG_00589	0	0	0.0726526	0.0866597	0.0764555	0	0.12348	0.278696	0	0.15082	0	0.137354
GGTG_00590	2.63038	2.2397	3.02266	3.38286	3.4165	3.04368	1.20505	1.21675	0.89381	1.08453	0.52861	1.34044
GGTG_00591	1.41708	1.19935	1.37829	2.01765	1.62624	2.27106	0.780845	0.821105	0.942668	0.671948	0.739547	0.414548
GGTG_00592	0	0	0	0	0.182144	0	0.294174	0	0	0	0	0
GGTG_00593	7.95202	5.21438	8.09843	3.21993	6.81786	6.39834	3.67043	1.3807	4.64209	2.61514	6.79811	2.72188
GGTG_00594	6.40273	6.35393	6.52062	4.60185	4.34589	5.28434	4.24827	3.75197	8.30966	4.96328	3.46379	3.28737
GGTG_00595	7.72502	6.97429	9.00998	4.56962	4.51682	5.41555	4.70253	5.71503	4.96708	8.17375	8.79344	6.97451
GGTG_00596	40.2868	38.6542	37.0412	30.0359	27.6338	28.95	20.8078	20.7465	23.4539	19.9997	16.8333	19.5949
GGTG_00597	6.66876	7.00408	5.58672	10.7646	12.7758	13.3129	11.4581	10.4063	9.69946	7.41573	8.2436	8.83555
GGTG_00598	8.62068	6.98041	7.63542	10.2922	12.0635	11.2299	16.0368	16.1926	12.848	7.90375	10.259	10.132
GGTG_00599	21.9223	19.8529	21.7556	18.9059	18.5875	17.878	17.8508	16.8875	17.674	14.5302	16.3083	15.6624
GGTG_00600	8.76451	9.74846	9.98973	2.06539	1.66928	2.26649	1.42002	1.30058	1.45014	2.21203	1.97255	2.4037
GGTG_00601	14.1962	10.8394	11.4569	8.02593	8.65015	10.5731	9.02521	7.32481	7.84045	8.15437	6.09671	6.25734
GGTG_00602	1.89045	3.87383	4.79175	6.0728	4.56982	5.95014	3.05402	2.29765	3.86251	2.79766	3.18175	1.13239
GGTG_00603	23.3759	24.1039	24.6582	18.3359	18.6729	20.0522	14.2613	15.1068	15.0477	9.38297	8.66371	9.8989
GGTG_00604	61.8233	60.8674	58.3983	31.3206	30.5942	31.1364	22.9599	22.9954	23.5934	21.909	23.7208	22.2939
GGTG_00605	77.8394	85.3596	80.9751	70.0555	80.8426	74.567	94.939	116.967	105.637	164.068	148.559	149.419
GGTG_00606	95.5124	91.5989	92.0723	75.1306	70.442	82.5139	32.7437	35.2024	33.342	32.4219	29.2004	30.1017
GGTG_00607	12.2304	12.6556	12.2804	12.003	13.4889	11.928	10.9927	11.632	10.7405	11.0551	10.7881	11.275
GGTG_00608	8.45307	9.09389	10.3887	6.7761	7.06815	5.97319	3.89408	2.88952	2.71788	3.77895	2.96397	1.78011
GGTG_00609	19.9264	17.9813	18.7088	12.436	16.3965	18.4732	10.5335	8.10989	8.53749	7.93588	6.70067	7.66534
GGTG_00610	36.8257	37.778	41.1892	26.7352	25.6803	24.8837	26.5508	27.776	25.4752	26.0846	27.0886	29.1212
GGTG_00611	16.0281	16.0842	14.8828	11.1082	11.6305	11.9483	12.6474	11.3167	10.3842	13.2539	12.6826	9.8229
GGTG_00612	43.2443	44.8091	40.9281	48.916	43.8984	52.8696	68.939	73.4005	75.1084	126.642	112.61	135.057
GGTG_00613	12.1818	10.5723	12.6688	16.4112	12.0417	14.3871	28.2461	22.7311	31.6243	49.7707	45.3473	36.313
GGTG_00614	11.8993	13.486	12.7624	22.2705	22.5971	19.4179	21.0023	20.3338	17.6045	19.9753	20.8046	23.8088
GGTG_00615	17.4854	16.8327	16.5613	22.039	23.4598	23.8814	23.6149	26.1973	26.36	20.218	19.1672	22.7862
GGTG_00616	86.5726	84.3315	83.9419	32.3367	34.8263	39.6188	52.0324	58.2114	52.0201	90.6625	68.5315	80.255
GGTG_00617	96.8952	90.2513	93.5097	53.6682	65.784	85.1107	81.979	80.5327	86.3601	76.2431	77.1745	80.9787
GGTG_00618	8.041	7.79088	7.6317	5.54632	5.42224	5.96136	3.94174	2.98011	3.57842	4.36386	4.50444	5.11898
GGTG_00619	18.0464	21.3736	16.4147	32.3001	30.9307	29.1898	23.1485	25.4455	23.1412	15.9374	14.6368	17.1258
GGTG_00620	12.7708	12.3969	11.8577	16.6227	13.1474	15.7486	17.2862	19.2028	15.8112	34.944	28.9475	35.8222
GGTG_00621	3.481	2.32336	2.71791	8.45715	8.95358	10.3797	6.52735	6.91283	4.35446	4.53824	3.34786	5.36178
GGTG_00622	1.31399	1.06436	1.46938	3.76824	3.01527	1.45968	4.24551	1.83188	1.62436	1.0676	2.42835	2.36126
GGTG_00623	26.1464	23.6305	21.2895	26.4098	31.4361	26.2927	29.9753	31.5061	29.811	22.0975	22.2743	26.7338
GGTG_00624	16.6985	17.1587	16.4043	16.4997	18.9426	19.1627	13.865	14.0027	12.7432	9.32647	8.02495	11.176
GGTG_00625	1.02942	0.385726	0.419349	3.00118	4.11879	2.43614	4.43474	2.59167	3.26223	4.73956	1.54007	2.20223
GGTG_00626	11.0557	9.28854	9.76432	10.08	8.6166	10.3477	5.95352	6.46662	5.88921	5.99915	6.82277	5.87741
GGTG_00627	6.44918	5.07471	6.94741	10.5617	10.7515	9.68638	6.71425	6.53194	12.2983	4.8074	7.07546	8.24125
GGTG_00628	0	0	0	0.620274	0.0912061	0.725031	0.883822	1.99479	0.31937	1.43935	0.818476	0.81927
GGTG_00629	5.11377	4.54572	5.09467	13.394	15.6737	11.1713	19.2175	19.593	15.5168	21.9615	21.4173	18.379
GGTG_00630	19.0871	18.3452	16.3929	15.9832	17.1056	14.5898	12.1306	11.8348	10.096	11.8532	9.89296	9.83727
GGTG_00631	22.8318	23.1003	22.5897	5.39957	3.17584	5.05847	1.2823	1.02146	0.981231	1.28982	1.78123	0.839041
GGTG_00632	0.888691	0.388495	0.563145	1.34343	1.28401	0.981452	0.47856	1.26013	0.172928	0.974198	0.664767	0.354886
GGTG_00633	17.3591	15.1704	14.1557	20.8141	20.237	22.2812	31.7761	27.2076	32.6426	18.5434	27.1847	29.4553
GGTG_00634	23.6819	24.6802	22.9568	16.0312	15.0428	16.5723	9.11065	9.53637	8.55242	6.53157	7.93267	8.51868
GGTG_00635	210.725	209.071	204.504	139.071	174.295	164.973	198.955	236.827	177.866	264.44	204.743	234.001
GGTG_00636	1.0067	0.371321	1.43533	1.71206	1.88808	1.25075	2.43949	2.06473	1.76303	3.22792	3.1063	2.26132
GGTG_00637	25.0228	23.8934	24.1525	45.8457	46.3822	45.1271	104.013	115.341	102.591	167.17	163.395	180.677
GGTG_00638	14.1822	14.2895	14.5087	21.8197	21.8502	21.1743	43.8327	51.2456	46.0436	62.6386	61.3936	73.2443
GGTG_00639	7.89076	8.65686	6.34642	8.60225	10.6251	5.42974	13.7281	24.3449	15.4135	42.518	20.4318	34.3587
GGTG_00640	0.73323	1.19449	0.958305	0.337723	0.595911	0.364394	0.814368	1.29498	0.922946	2.07978	1.0284	1.56468
GGTG_00641	8.167	7.43055	7.07617	7.69253	8.60909	8.44534	7.25659	5.0108	7.12388	5.73324	5.60398	5.95515
GGTG_00642	5.94319	5.06321	7.47284	5.6771	5.66394	3.72106	4.08241	3.92449	4.09773	4.43227	3.67556	4.5411
GGTG_00643	0.135772	0.53418	0.322635	2.07812	1.29019	0.944647	2.08373	0.618815	0.951106	0.803714	1.21874	0.853945
GGTG_00644	54.3918	57.835	58.2439	29.6491	25.7488	28.9732	29.9874	25.5153	24.4705	26.6744	24.0653	30.907
GGTG_00645	13.9624	13.2241	13.6684	4.88539	3.82566	5.27887	2.15849	2.00959	2.04743	1.45002	1.23682	1.77075
GGTG_00646	3.26758	2.02989	2.77896	9.74922	10.3215	5.98277	10.2797	11.6007	7.83077	3.7328	6.94682	4.6357
GGTG_00647	21.3615	22.4	21.4058	25.9842	24.0473	25.1186	20.8812	22.7724	19.5928	16.5029	19.0936	20.7549
GGTG_00648	9.39544	10.2028	10.9954	7.5736	9.56096	8.69075	12.4585	12.6733	11.3182	11.3592	9.62804	12.3944
GGTG_00649	10.1466	10.7635	12.1398	9.56436	6.75642	9.23495	5.6228	4.3557	4.2358	3.25927	4.83199	3.55132
GGTG_00650	27.6188	29.6559	28.1482	35.88	31.6551	36.7163	16.6079	20.4204	15.1823	11.0508	11.535	12.9593
GGTG_00651	130.685	131.382	136.944	44.3714	42.8696	42.129	62.7756	81.2232	58.0315	141.237	120.299	125.632
GGTG_00652	93.2074	97.643	89.8046	68.9924	66.4675	69.5031	25.4158	29.0684	28.2947	32.9677	33.3066	33.1485
GGTG_00653	18.4313	20.0189	16.437	17.7503	19.077	18.8148	16.095	23.2231	22.5576	21.9054	27.3082	25.7042
GGTG_00654	47.443	43.9862	44.5653	25.9276	24.8438	31.9914	24.223	29.9676	33.6138	36.9666	30.9238	32.192
GGTG_00655	30.7014	31.4501	29.6318	40.4587	48.5389	44.9777	83.9761	120.167	99.6985	64.8146	80.3251	95.83
GGTG_00656	9.94617	9.45326	9.93203	9.50285	12.9112	13.4404	20.7621	23.3282	19.4736	12.459	12.5394	17.6726
GGTG_00657	4.39759	4.66566	4.55572	3.08116	2.4218	2.16092	0.798237	0.810732	0.692265	0.974976	1.10883	1.24309
GGTG_00658	0	0	0	0	0.0276345	0	0.0446315	0	0	0	0	0
GGTG_00659	0	0	0	0	0	0	0	0	0	0	0	0
GGTG_00660	5.51169	4.97569	5.5978	1.02723	0.377615	1.05063	1.70764	2.89062	1.19004	2.68166	5.4219	1.35679
GGTG_00661	15.2637	16.6664	16.269	26.0555	23.0904	22.9443	33.8569	37.4572	31.2363	56.5814	54.7278	60.0356
GGTG_00662	0.809309	2.12276	1.79495	2.29393	2.42859	2.01101	1.74325	0.983633	1.41733	3.19384	1.81616	1.21195
GGTG_00663	11.7729	11.7165	11.7189	9.22589	9.59417	10.1605	10.7102	10.8388	9.11977	9.76894	10.9901	9.62689
GGTG_00664	27.1692	28.9111	26.3962	31.6215	30.1828	31.4854	28.5492	32.9849	32.212	18.6212	21.7172	19.767
GGTG_00665	13.8238	15.581	14.6362	15.7847	17.8381	17.4807	20.8622	20.673	18.9541	13.7842	14.5174	14.3657
GGTG_00666	10.8302	11.4758	11.9819	8.88573	10.7063	8.06712	6.43302	6.98224	6.04094	7.20675	6.37479	5.0592
GGTG_00667	17.8239	14.5286	16.6432	3.91948	5.47885	6.69366	6.02001	7.4484	9.04206	11.9595	6.14584	9.52017
GGTG_00668	78.8901	78.8098	73.2069	11.5785	12.8965	13.7454	13.4734	14.5841	16.7669	12.8462	10.8857	12.5403
GGTG_00669	115.752	109.227	111.831	34.4921	41.0413	42.3399	50.4407	68.3556	57.6598	60.2266	57.7155	55.8083
GGTG_00670	7.21512	9.02751	9.27862	3.12777	3.23707	4.06028	5.4852	9.09165	3.90222	5.65285	5.00028	5.72015
GGTG_00671	15.8428	14.5578	18.5264	6.26313	7.50654	8.18422	7.57721	7.6008	8.2141	7.81524	6.54919	5.24443
GGTG_00672	1.83382	1.47578	1.8025	0.968687	0.833779	1.03563	0.504977	0.265938	0.328453	0.370071	0.140292	0.14979
GGTG_00673	0.992426	0.825971	0.72563	1.21174	1.52722	1.89695	1.84992	3.34023	3.07497	1.65698	0.685259	1.7834
GGTG_00674	56.4895	54.739	56.6556	30.8235	30.4573	34.7926	57.0012	60.602	60.7886	79.3069	77.5972	78.2733
GGTG_00675	14.6377	16.4239	16.49	10.0805	8.02581	10.2921	16.9034	15.6162	17.7545	19.3623	19.1007	19.6794
GGTG_00676	39.8455	37.9922	41.9494	22.9651	21.0373	25.9007	13.3757	11.86	16.895	18.8899	21.2344	18.1996
GGTG_00677	0.469031	0.615117	0.148608	0.354517	1.25109	1.24317	0.505147	0.85509	0.547606	0.616992	0	0.280952
GGTG_00678	14.9443	12.9175	12.6675	10.5622	10.4833	12.0888	5.85274	5.30745	7.93085	4.34022	4.64573	1.39507
GGTG_00679	3.95384	4.16677	2.68443	1.92118	1.8519	2.05851	0.506939	0.343249	0.164865	0.247673	0.422513	0.169169
GGTG_00680	242.4	242.949	234.563	108.506	106.423	103.367	112.999	120.846	124.369	89.6256	93.3512	100.952
GGTG_00681	36.1953	33.7499	38.2195	23.6398	25.9014	30.186	42.5784	43.5169	36.5775	62.2387	48.8629	53.8731
GGTG_00682	20.4355	19.9217	18.7625	19.2219	19.8354	21.8464	22.6449	17.7725	21.2611	12.1866	11.9574	12.1866
GGTG_00683	32.7405	30.6467	34.0998	20.5481	17.5698	20.389	16.9456	19.3495	16.359	26.3312	22.9123	22.8091
GGTG_00684	146.348	146.867	145.274	112.217	108.6	117.654	197.139	238.243	159.919	264.531	211.322	263.734
GGTG_00685	7.73902	5.99739	7.8019	14.8897	12.1981	11.1885	9.09265	9.83353	6.98198	10.1804	6.31529	5.89999
GGTG_00686	7.19181	7.68896	7.43038	9.45379	7.81931	8.70221	7.24044	11.5912	8.7617	8.63789	4.67799	6.55554
GGTG_00687	2.35109	1.28474	2.23476	4.44268	4.96477	3.89475	5.48628	7.14379	7.3199	3.09277	3.51737	3.28607
GGTG_00688	46.88	39.9294	43.8337	24.4252	21.3509	26.168	16.647	22.915	18.1454	13.4063	12.8327	13.0741
GGTG_00689	22.4185	22.165	21.4564	20.3252	18.7839	19.7042	17.3266	18.9179	20.8851	13.5229	16.1614	17.2556
GGTG_00690	12.5298	12.5832	11.7597	12.2363	9.79488	12.1923	7.48443	6.91052	7.46812	7.37558	4.72572	6.33861
GGTG_00691	20.4825	19.3109	17.8539	18.256	15.9735	18.2606	12.2236	12.7537	11.2285	9.84859	8.40052	8.06278
GGTG_00692	20.9203	19.1997	21.1758	21.8906	25.977	26.1501	20.4289	21.5068	22.6662	19.0908	15.4268	15.9374
GGTG_00693	116.421	113.664	128.734	63.0657	87.441	73.1792	99.0361	109.082	153.537	176.993	192.076	176.316
GGTG_00694	33.1083	32.5427	31.9271	26.0373	26.6588	27.6052	15.8684	14.5264	17.0017	17.0325	18.1891	17.1987
GGTG_00695	6.0963	7.32482	8.15414	6.37378	6.93779	7.80098	2.41792	3.12793	3.00473	1.15249	1.39264	2.42718
GGTG_00696	0.646142	0.231106	0.390835	0.732579	1.11637	0.642227	0.474474	0.856712	0	1.04315	0.790909	0.422227
GGTG_00697	0.995905	1.38772	0.867741	3.19921	4.06772	3.21708	3.0837	2.57215	2.76152	1.31007	2.42114	1.78965
GGTG_00698	33.5289	29.156	29.9446	25.0739	24.2569	26.715	23.6119	19.5605	27.3222	20.4688	26.5957	24.4942
GGTG_00699	28.0635	30.4281	33.1487	23.9563	27.2914	23.9786	36.8526	37.1004	37.9383	53.3508	42.8134	46.5967
GGTG_00700	0.254259	0.312611	1.02713	2.16204	1.65313	1.07405	1.23227	2.43358	3.00565	2.38309	3.28084	2.74144
GGTG_00701	196.135	184.496	192.093	247.256	220.218	244.894	372.853	365.319	377.701	480.904	495.812	518.912
GGTG_00702	12.1453	13.6779	14.345	15.1959	16.893	17.6432	9.46205	14.0844	11.7047	6.73571	4.75754	5.48859
GGTG_00703	10.667	11.2861	10.057	16.9643	14.3323	13.4823	21.7271	21.3392	18.2519	25.4	23.0644	22.4845
GGTG_00704	11.0934	11.8867	10.7801	9.06414	7.37692	9.48619	16.9202	15.9309	15.0863	14.5521	16.1327	14.4779
GGTG_00705	43.8544	47.4753	45.4915	37.791	36.4647	38.933	56.8091	62.8716	53.4997	67.5119	57.7378	71.4874
GGTG_00706	7.69973	8.19167	9.01151	8.90791	10.4525	9.9438	14.7659	16.9976	15.9153	20.5675	21.7455	24.5669
GGTG_00707	30.4815	29.6559	29.7075	9.03393	10.0234	10.5743	4.38587	4.30563	4.63855	4.00682	4.11113	4.32335
GGTG_00708	0.813563	1.06029	0.734641	4.75034	3.5603	2.76957	4.14008	4.33837	3.6332	2.04678	2.60163	2.19297
GGTG_00709	8.6458	8.61617	9.10701	9.85411	8.73942	9.93118	6.41243	6.94532	6.1524	6.97697	6.29667	6.27203
GGTG_00710	26.6751	27.6764	27.216	22.7559	21.8838	19.6286	20.0872	21.6488	21.0221	24.8319	21.7239	23.8905
GGTG_00711	34.577	36.8097	33.3436	36.4024	36.7638	37.4049	30.2965	31.2897	32.3299	19.9064	22.3576	23.6205
GGTG_00712	1.17398	0.60775	0.52858	1.12087	1.29791	0.798385	0.798556	0.112647	0.324629	0.975365	1.66391	0.333104
GGTG_00713	7.20827	6.07023	7.22702	12.5387	10.2721	8.88214	6.69985	7.83082	6.31188	6.62455	6.64767	8.69472
GGTG_00714	1.00181	1.18246	1.52359	0.681499	1.00209	1.59319	0.323687	0.365281	0.350893	1.18606	0	0
GGTG_00715	30.7729	34.6133	35.4976	50.2331	38.7352	47.6789	30.7055	33.3547	26.2291	24.1948	21.5683	23.5448
GGTG_00716	19.2121	21.6166	22.8946	24.0122	19.6165	26.4054	21.505	18.1884	23.4624	22.8355	30.5123	25.919
GGTG_00717	11.6385	10.5625	11.5188	5.57746	4.44064	4.29328	4.16746	2.95304	3.15192	2.84103	3.63496	3.34202
GGTG_00718	42.9322	43.5998	42.3312	20.5564	19.3057	22.9117	12.3012	9.94953	14.5488	12.0336	16.621	13.4654
GGTG_00719	5.11976	4.25705	5.31795	9.93373	8.07769	6.7675	12.108	11.6432	9.61322	15.6221	15.0425	8.63118
GGTG_00720	7.64502	9.3687	8.33887	11.6043	12.7452	11.7095	9.51599	8.45396	10.4622	5.85268	7.49994	5.33012
GGTG_00721	4.37729	2.80509	3.15204	3.34617	4.21263	3.59268	3.10718	2.59962	2.61338	4.25318	4.8371	2.80079
GGTG_00722	1.11418	1.15514	0.830063	2.04847	2.07835	1.94548	1.75131	1.48227	2.53135	2.555	2.43274	1.83985
GGTG_00723	3.10692	3.9312	3.65564	3.23185	4.05819	3.80765	3.11875	2.03472	2.74697	3.27359	3.38456	2.71028
GGTG_00724	31.5076	32.4095	34.5457	27.6096	30.045	33.144	37.787	46.0459	40.7155	32.9269	38.5899	41.2194
GGTG_00725	6.41576	5.46912	5.65787	6.06169	9.12712	7.19172	15.0864	10.137	19.6628	23.1388	15.5174	15.3082
GGTG_00726	1.77165	1.27162	1.77502	2.22581	2.82584	2.18925	7.19395	5.93603	8.46948	7.08611	7.73659	8.17433
GGTG_00727	11.9628	11.4407	10.951	15.3159	15.6847	14.305	23.2506	25.1647	22.1751	57.0149	69.9638	50.4691
GGTG_00728	1.61675	0.280629	0.813575	1.40173	1.90258	2.07959	3.38006	1.73382	5.3297	4.3161	3.62814	5.12704
GGTG_00729	40.7226	41.9894	43.7264	114.213	117.886	101.91	182.086	208.316	183.792	213.141	224.048	259.413
GGTG_00730	17.6892	15.4658	18.4486	49.0246	53.3277	39.0711	108.354	102.57	74.4354	111.984	113.024	130.241
GGTG_00731	7.43211	8.07168	8.1997	7.04702	6.72611	6.81546	7.96866	7.25864	6.77905	6.50322	6.35364	6.71755
GGTG_00732	21.6908	23.2071	22.017	19.6251	28.9528	30.5187	26.4552	28.7417	22.5154	20.6206	18.6968	21.2963
GGTG_00733	14.735	14.3642	15.1064	4.7297	4.27425	5.0836	4.03972	3.75369	3.78352	4.41601	5.15621	5.70548
GGTG_00734	3.11508	1.43624	1.85059	2.31774	1.26584	2.32215	2.83073	0.709886	3.58011	2.68915	2.18453	1.57439
GGTG_00735	3.72746	2.95093	3.02453	6.59683	6.82037	6.50612	10.7216	9.77891	8.43845	9.68705	7.9567	8.16864
GGTG_00736	16.1876	18.1966	17.8178	16.2873	17.1382	16.3333	24.6793	25.4233	24.1765	28.6917	31.3727	30.6633
GGTG_00737	3.09174	4.06737	3.41631	3.63679	3.51781	3.61079	7.11747	6.27066	4.94076	12.2775	12.055	11.0423
GGTG_00738	6.95228	6.68282	6.75845	12.4206	8.53465	8.42829	9.23188	9.31397	8.94711	10.2886	9.10089	9.08606
GGTG_00739	64.879	64.2316	67.7115	48.0161	44.5145	72.8464	34.1298	26.5091	60.5793	32.3585	87.0638	39.722
GGTG_00740	21.4444	20.5257	20.4929	17.6466	18.3365	17.0745	9.31277	8.61778	14.3357	9.32727	7.24435	5.59392
GGTG_00741	25.5855	22.0795	23.5165	18.9511	16.5989	18.5331	10.1384	8.69091	11.2019	8.81108	12.7291	7.37375
GGTG_00742	32.9038	34.0753	30.1613	32.7174	40.3276	40.6362	41.9139	48.5411	58.2202	56.8658	61.3628	63.2064
GGTG_00743	7.52952	5.75758	7.66487	7.57295	8.01747	8.54614	6.43513	7.97055	9.18793	8.96224	7.63087	8.29298
GGTG_00744	1.4741	0.724959	0.700579	0.835647	0	0.366292	0	0	0	0.727169	2.48101	0
GGTG_00745	12.499	10.6891	12.7944	3.99695	3.17659	3.47503	4.37731	3.50567	3.67373	4.19671	5.09978	3.61258
GGTG_00746	0.327001	0.183792	0.31082	0.300127	0.311514	0.263111	0.427647	0.255495	0.218161	0.522333	0.419325	0.307803
GGTG_00747	0.391684	0.744834	0.620504	0.444081	0.39179	0.389311	0.421844	0.428446	0.274381	0.154573	0.292991	0.563088
GGTG_00748	0.216152	0.455585	0.32286	0.630174	0.957504	0.828678	0.848043	0.788133	0.648934	0.913949	0.831539	0.499407
GGTG_00749	12.354	14.5956	11.6415	13.2017	15.2692	14.7844	14.7391	16.5036	11.7503	11.9082	12.5075	10.2071
GGTG_00750	3.55644	2.90687	4.90405	3.86183	3.85803	4.77957	5.42175	4.01809	5.35112	4.25006	2.47298	4.77072
GGTG_00751	26.0794	25.165	28.4166	11.2984	9.33175	12.8553	14.6147	15.2042	10.6446	15.6192	11.7366	14.0976
GGTG_00752	28.5477	28.5417	27.8051	10.5225	14.5715	18.0991	15.373	16.9201	12.756	12.286	17.1364	14.778
GGTG_00753	0.429759	0.237774	0.204247	0.39589	0.376141	0.320366	0.433923	0.538651	0.423356	0.106	0.602761	0.434409
GGTG_00754	10.1905	10.9689	10.5544	3.97841	4.61582	3.7744	1.94137	1.92794	2.778	0.948482	0.647219	2.07311
GGTG_00755	31.726	29.9163	31.7529	16.232	13.8497	16.2539	18.2563	21.8087	20.9497	35.0799	35.6122	33.0226
GGTG_00756	5.23668	4.62918	4.97756	3.3068	2.85112	4.0849	4.39056	3.74628	5.57222	4.4471	4.76013	4.88387
GGTG_00757	9.39261	10.5245	12.051	14.1403	14.0755	13.1657	14.4234	15.0851	13.0147	17.1078	17.2174	18.0534
GGTG_00758	1.06604	0.322631	0.701507	1.20864	0.820251	2.20066	1.58971	0.597997	1.14889	0.970843	1.28815	1.03152
GGTG_00759	9.36828	9.55361	10.7214	11.2609	10.8752	7.50527	12.5024	10.9102	8.06611	11.4375	8.8593	9.85322
GGTG_00760	27.5368	27.8491	28.8669	46.4509	48.9033	36.1653	68.5002	81.0511	62.7084	85.8307	83.4985	78.6872
GGTG_00761	3.31672	3.08108	2.80232	2.29803	1.65881	2.93033	3.86979	1.34371	2.90427	4.7266	2.89451	4.30458
GGTG_00762	40.1121	43.1422	42.4788	28.8192	26.9086	32.892	19.5108	18.6	19.2418	15.9158	15.9483	17.0803
GGTG_00763	9.71371	9.55437	8.79571	9.27424	9.30724	8.4353	5.78145	8.01567	6.80461	4.3378	4.35969	4.86921
GGTG_00764	9.46807	10.9087	9.77069	8.55745	8.37155	9.01264	7.26628	7.11417	6.09661	6.56515	5.92248	6.6064
GGTG_00765	10.9537	10.8677	8.9631	10.6911	7.33619	11.1713	6.77053	6.07771	6.83918	3.75891	8.12243	6.84658
GGTG_00766	0.77614	0.352343	0.624238	0.541519	1.61242	1.12749	0.675153	0.108845	0.41823	0.589028	0.401937	0.214574
GGTG_00767	0.468386	0.439762	0.424973	0.579321	0.425921	0.444387	0.275156	0.310514	0.298284	0.252059	0.334441	0.267812
GGTG_00768	0.0737049	0.144992	0.420347	0.0835647	0.2949	0.146517	0.476282	0	0.129079	0.145434	0	0.132449
GGTG_00769	441.645	488.71	438.492	161.069	112.989	153.428	40.7485	33.9661	37.0547	20.2065	33.74	23.7404
GGTG_00770	13.3294	12.0477	10.6642	15.871	17.5028	18.1593	19.4967	15.8096	17.9358	18.2282	18.7096	20.2537
GGTG_00771	35.6142	37.9879	35.085	16.1781	12.2088	16.2341	4.5723	5.80484	5.67946	6.74813	7.1453	6.67541
GGTG_00772	10.937	9.80842	10.5589	11.0628	6.6927	8.95239	10.3241	9.96963	7.66156	13.0331	10.01	8.59379
GGTG_00773	3.81925	3.36117	3.88503	1.67129	1.1729	2.49744	0.974212	0.671856	0.997426	1.91708	1.20291	1.14387
GGTG_00774	91.014	82.4641	80.074	77.7805	89.1841	89.1005	106.791	136.534	96.7081	118.188	124.826	134.001
GGTG_00775	12.0489	12.0973	11.0564	7.13761	7.29802	8.53645	5.25353	3.57237	5.47606	5.10047	4.11663	4.94475
GGTG_00776	0.352776	0.346989	0.16766	3.19974	2.29366	4.03234	1.99468	0.964717	1.54453	0	0.39583	0
GGTG_00777	4.07132	4.07358	4.33692	1.59171	1.966	2.23264	0.453602	0.255945	0.860524	0.415525	0.945145	0.882991
GGTG_00778	10.4593	8.96026	8.07097	14.4724	15.6932	12.5198	11.083	9.22658	12.5069	7.43417	10.2215	11.0145
GGTG_00779	5.89639	5.21971	5.3244	11.3648	6.48779	5.2746	6.19166	3.76239	8.26103	6.98083	1.9848	2.64897
GGTG_00780	9.25676	9.22317	11.5412	5.17939	5.23089	3.76391	5.43793	5.36963	4.42126	3.67679	5.12581	4.96875
GGTG_00781	0.404654	0.796033	0.833368	1.75868	1.14683	0.469237	0.98058	1.35249	1.65356	1.86307	0.756734	1.81792
GGTG_00782	0.665722	0	0.31639	1.50956	1.3318	1.98507	2.15095	0	0	0	1.49394	5.3834
GGTG_00783	0	0	0	0	0	0.0534176	0.260467	0.097979	0.0941198	0	0	0
GGTG_00784	11.426	12.2376	11.9869	13.8661	16.2124	13.2075	18.2537	22.6052	18.8245	18.8716	13.2953	13.3082
GGTG_00785	6.49257	6.26557	6.03158	13.2222	13.1602	13.6614	5.50165	5.09196	5.06303	2.56221	2.41915	3.56621
GGTG_00786	4.37953	5.25807	4.87161	6.22759	6.06158	6.94184	7.43145	6.28023	7.43073	4.72494	6.41063	6.47347
GGTG_00787	0.714273	0.5771	0.412207	0.37599	0.204133	0.177486	0.370899	0.186027	0.26805	0.352349	0.457969	0.962668
GGTG_00788	34.4854	34.3173	31.9083	25.5974	25.9519	28.0907	21.1529	18.1243	18.2597	19.5633	18.682	18.4944
GGTG_00789	40.148	40.8558	42.1888	30.6871	30.8255	32.4945	50.6828	52.6792	50.0366	110.652	93.4209	101.105
GGTG_00790	70.7843	73.1012	66.4873	51.4613	52.1541	50.3543	47.8804	49.6964	45.262	72.6898	62.4708	68.9723
GGTG_00791	19.5706	20.5521	19.3714	11.8867	10.855	11.3348	7.48806	7.98084	7.98861	7.98461	8.66804	9.58541
GGTG_00792	3362.24	2951.48	2536.65	1633.26	1735.22	2248.27	943.976	985.912	1066.32	1152.98	1238.6	1395.99
GGTG_00793	119.461	91.7508	82.7243	33.827	31.3773	43.8378	32.1966	24.5093	40.8921	53.0543	43.9303	54.4629
GGTG_00794	3.66431	4.0367	3.42726	3.45654	2.16986	2.85541	1.79959	1.28263	1.79683	2.60294	2.63137	3.10803
GGTG_00795	8.97511	9.51509	8.68426	6.39792	6.28966	7.15795	5.64344	4.11512	5.27071	5.09019	4.94478	3.76651
GGTG_00796	0	0	0	0	0	0.210383	0	0	0	0	0	0
GGTG_00797	0.44088	0.123899	0.478931	1.35676	1.008	1.75283	1.01749	0.459295	0.330904	0.248554	0.848034	0.226362
GGTG_00798	0.0488651	0	0.139342	0.83103	0.244392	0.194276	0	0.0890859	0.085577	0.289261	0.109658	0.263434
GGTG_00799	10.1092	10.2181	12.2634	25.5195	29.1348	24.8147	38.3023	44.3443	40.7392	45.4604	44.6827	48.3267
GGTG_00800	36.2157	38.041	40.5921	41.9505	54.3383	54.3586	56.9847	62.6854	72.5896	47.9157	45.9206	45.6125
GGTG_00801	44.6899	44.575	48.3933	28.8973	32.1276	28.8318	32.392	40.2213	43.8107	37.9516	28.422	35.862
GGTG_00802	0.886816	0.689701	0.862538	0.584563	1.09335	0.942939	1.26607	1.01517	0.939067	1.09875	0.37025	1.40831
GGTG_00803	5.71241	6.29482	6.55626	2.2574	3.08222	3.15695	2.75704	2.59277	3.15482	3.69487	3.19149	3.79091
GGTG_00804	5.97643	6.84283	7.32279	5.18782	5.69783	5.75459	2.33831	3.14952	2.86192	1.19769	2.40991	2.18151
GGTG_00805	0.490254	0.723319	0.266283	1.38959	0.490387	1.1486	0.169716	0.127683	0	0.0690976	0.235752	0.31464
GGTG_00806	1.05866	0.88703	1.00628	0.533459	0.941288	0.896359	0.823463	0.285932	0.54934	0.46421	0.26397	0.915984
GGTG_00807	2.36607	1.5515	1.49933	3.22904	2.89265	2.70014	3.7516	2.79583	3.83673	2.33435	1.0816	2.04719
GGTG_00808	70.9639	76.9087	74.6112	74.7025	72.5974	66.2098	79.7281	95.6447	83.0707	89.7196	89.8073	104.112
GGTG_00809	39.0534	42.4302	39.0281	50.046	44.8698	39.3153	43.6426	51.9942	42.7932	48.4982	42.1311	51.2503
GGTG_00810	27.9349	29.5008	30.9642	18.1691	15.9421	16.5811	16.269	16.9228	25.6112	16.4153	19.1602	18.7264
GGTG_00811	77.248	78.4051	77.4703	41.9638	55.8393	56.5538	25.728	28.7652	78.3958	23.6099	43.2078	37.3254
GGTG_00812	27.5165	25.9777	26.009	15.4247	14.0692	17.9483	10.1706	10.0219	8.4439	8.36245	5.65118	7.28468
GGTG_00813	14.8134	14.2863	15.765	15.1134	14.567	14.7237	10.1139	11.238	8.19774	6.15764	8.29987	6.9925
GGTG_00814	211.87	216.449	214.864	165.687	147.992	178.438	57.9339	80.2577	52.5527	20.7674	19.5485	23.6044
GGTG_00815	6.15977	6.93206	5.3275	5.22211	5.31031	7.00496	3.31704	3.81073	3.30429	2.95648	2.61517	4.12186
GGTG_00816	0.0280781	0.138087	0.186821	0.0636684	0.112343	0.0558159	0	0.051189	0	0	0	0
GGTG_00817	0.675783	0.732872	0.724696	4.24349	3.15451	3.42733	3.49913	4.48581	3.48978	5.57313	6.99931	5.23122
GGTG_00818	6.32294	5.87371	6.34396	32.3591	25.0351	24.5275	30.9279	36.0229	27.6833	40.7215	39.2175	35.0341
GGTG_00819	3.60778	3.29513	2.84751	13.2938	9.98854	9.66919	12.021	10.512	9.47741	14.3648	13.59	14.1821
GGTG_00820	69.5378	69.7849	71.0462	86.4956	89.1803	96.162	86.9944	83.9649	93.0711	64.2971	72.2951	75.1572
GGTG_00821	32.8436	30.9588	30.0523	38.0933	33.9382	36.5376	28.4353	24.5187	22.3959	28.3064	31.8749	26.627
GGTG_00822	17.5944	17.1826	15.7834	15.4615	12.8267	15.2847	8.45631	8.69826	8.37758	10.378	9.7795	8.93386
GGTG_00823	9.78575	10.1404	10.664	9.12589	7.74801	10.8224	3.51804	2.46248	3.42754	1.30541	2.84553	1.18885
GGTG_00824	1.71383	2.19143	2.32136	8.20958	7.2429	8.77275	7.61391	6.01462	6.378	5.41074	5.67283	6.77551
GGTG_00825	19.2755	20.1615	20.5456	24.8234	26.7555	22.0048	30.1806	24.1914	28.6812	15.1586	15.5157	17.4447
GGTG_00826	17.1825	17.5272	18.2449	17.1014	17.7664	17.3518	23.3152	21.7985	26.3904	44.4157	36.675	37.1463
GGTG_00827	51.424	52.949	47.6248	41.5787	38.235	50.1728	30.1124	20.5842	30.488	14.8878	35.8248	16.8921
GGTG_00828	8.30096	7.5248	7.49664	9.63496	9.97963	9.46573	10.0975	11.1793	11.1189	9.921	9.5574	10.0627
GGTG_00829	73.0535	71.6332	67.3207	48.7683	44.0415	51.2201	18.1356	21.3917	18.8696	17.142	14.7481	14.0402
GGTG_00830	18.6077	21.9109	19.1968	13.5072	14.3378	13.5705	19.1851	17.3066	20.4003	17.612	18.2476	20.729
GGTG_00831	0	0.174489	0	0.40226	0.0887234	0.264486	0.286588	0.64683	0.776691	0.525062	0.199049	1.11576
GGTG_00832	91.3376	87.2584	94.8941	70.5131	115.953	83.2706	201.653	166.005	264.719	406.126	326.521	367.563
GGTG_00833	22.0965	22.1465	22.8717	19.0196	24.8817	22.3795	33.495	32.5426	35.4841	50.4278	38.7045	44.2296
GGTG_00834	11.7105	11.6115	12.5927	22.0481	19.9488	23.5614	31.2631	31.5282	28.6706	43.8802	42.8436	44.8088
GGTG_00835	5.04609	5.56981	4.84425	6.71983	6.31876	7.42947	2.80541	2.40885	2.84288	1.88709	2.37208	1.62815
GGTG_00836	0.0867117	0.255868	0.164842	0.68818	0.17347	0.172373	0	0.158084	0	0	0.194589	0
GGTG_00837	0.56017	0.341084	0.304258	0.57462	0.560322	0.715855	0.344745	0	0.140146	0.0526344	0.359163	0.19174
GGTG_00838	0.0994572	0	0	0	0	0.0494273	0.160673	0	0	0	0.111595	0
GGTG_00839	0.0514648	0	0.244591	0.350097	0.360351	0.306918	0	0.375301	0.0901297	0.2031	0.115492	0
GGTG_00840	0	0	0	0	0	0	0.243356	0.274627	0	0	0	0
GGTG_00841	51.2575	51.1237	52.4453	53.976	55.8812	55.1494	58.5361	65.6985	57.2612	87.014	66.0999	79.7767
GGTG_00842	3.13354	2.98481	3.57418	6.20792	6.1698	5.77012	11.8829	12.989	9.35803	16.9872	15.3222	15.2926
GGTG_00843	5.52585	5.54614	6.28147	5.65135	5.43711	5.29061	2.29552	1.80924	1.57998	1.95819	1.87273	1.86441
GGTG_00844	13.5063	14.7716	13.9625	24.6649	21.2018	18.4872	16.6168	15.6966	17.2653	15.4975	13.0529	13.4052
GGTG_00845	5.42168	4.9887	5.31965	3.96578	8.74702	5.7365	7.91112	7.65233	3.36917	6.21175	3.1398	6.2857
GGTG_00846	0.699572	0	1.99487	1.18974	4.19857	3.47667	0.56508	1.27539	3.06288	0.690195	1.5699	5.02856
GGTG_00847	71.8339	73.0579	68.0764	21.4252	36.7054	30.3437	11.9352	17.4762	29.0847	15.6019	24.3892	22.8219
GGTG_00848	63.3569	60.3607	60.9873	35.4731	36.3187	40.75	28.3528	34.0256	25.5096	30.9384	26.2034	30.3041
GGTG_00849	36.6932	39.8133	37.7086	24.7175	23.1012	29.3369	7.61187	8.50099	7.22555	3.75742	3.94456	3.90452
GGTG_00850	11.1534	11.503	13.0718	14.3949	13.3092	13.7631	16.6188	15.9166	16.4749	20.8059	22.4473	22.1589
GGTG_00851	11.7911	12.2715	11.1734	15.8622	19.3325	15.5187	47.4756	49.6321	44.0777	71.7192	68.9422	71.7306
GGTG_00852	116.702	115.44	107.716	321.79	389.864	330.766	755.468	966.929	764.32	938.555	942.819	1053.82
GGTG_00853	51.0615	51.0715	50.3247	76.4902	85.4555	86.7069	188.825	221.38	176.388	207.931	201.852	240.263
GGTG_00854	44.2525	41.5929	43.5709	37.7759	34.6733	38.4992	50.316	49.4875	47.3571	51.9284	50.7756	53.676
GGTG_00855	0.578618	1.70738	2.93326	6.12287	7.90992	4.98431	24.3037	26.0203	21.6177	31.9683	39.3869	36.3924
GGTG_00856	57.3905	65.1323	65.9961	86.2313	91.336	81.2921	129.211	147.748	138.332	155.663	158.97	185.815
GGTG_00857	19.414	18.2462	21.634	10.5772	12.648	10.8207	21.922	23.1928	25.3039	33.2263	27.0952	33.4186
GGTG_00858	13.4858	10.4007	16.7515	12.8574	17.0151	11.424	25.7475	39.9522	34.8896	71.6658	56.3999	56.4546
GGTG_00859	40.9336	37.6684	38.0477	24.6774	28.2676	25.5459	41.0759	45.7084	43.5634	67.4118	64.1244	69.456
GGTG_00860	59.6697	64.3933	59.4725	62.8773	73.8005	78.987	117.779	139.096	111.491	155.404	166.552	183.594
GGTG_00861	18.9404	16.0722	17.3008	19.7053	21.6012	20.2403	19.3671	18.8619	19.6049	13.6638	14.9255	16.6246
GGTG_00862	11.802	10.2763	12.1375	13.4539	16.7724	14.8714	12.0856	14.5793	13.7791	7.76253	11.2886	9.61908
GGTG_00863	33.6819	33.6559	31.7341	14.4222	16.0353	15.7378	53.9808	64.3331	49.8587	153.491	144.437	165.404
GGTG_00864	15.3559	14.1199	14.9057	3.13909	3.53747	4.00072	1.57866	2.41777	3.13747	3.53501	4.3336	3.34481
GGTG_00865	34.6425	37.0545	35.2644	27.5205	23.7748	22.2189	22.7341	26.3306	19.4566	26.3726	21.154	26.0144
GGTG_00866	31.1213	28.1728	34.2411	21.6079	20.6062	17.3552	43.7806	39.9671	35.5954	36.0842	30.2842	33.2583
GGTG_00867	149.505	158.148	145.765	693.969	836.206	770.763	1809.03	2114.93	1778.4	1522.67	2006.01	2060.1
GGTG_00868	7.62281	9.87512	7.30453	23.1171	31.1814	24.6394	48.5578	48.5835	60.6708	39.4986	36.0205	41.5404
GGTG_00869	5.85415	4.50181	6.40759	29.9684	51.6725	21.582	81.5056	108.861	83.5098	193.993	217.123	181.326
GGTG_00870	19.3501	20.912	23.7056	22.5378	21.8967	20.0814	38.2542	43.6146	39.7966	45.7214	41.3707	43.6846
GGTG_00871	14.668	15.9071	14.3822	21.2551	19.8809	18.116	23.369	24.5259	22.0905	23.4624	21.0352	21.4715
GGTG_00872	67.5047	75.6853	69.4269	42.6965	43.1788	50.6151	46.1732	42.2693	45.2801	50.851	51.904	48.9369
GGTG_00873	61.8022	65.0933	58.7023	31.07	32.8674	32.2659	23.1305	24.0579	22.1474	22.7838	31.2422	23.3975
GGTG_00874	23.1207	26.8686	21.4069	14.369	11.1352	13.1926	7.47031	5.46406	6.59854	6.92772	9.99265	4.92423
GGTG_00875	0.207759	0.163481	0.236974	0.282662	0.41563	0.3717	0.604142	0.0757529	0.0727692	0	0.652721	0
GGTG_00876	0	0.0811954	0.470789	0.0935925	0.165144	0	0.400077	0.300992	0.144568	0.162886	0.185248	0
GGTG_00877	0	0	0.254756	0.303872	0	0	0.865967	1.46587	0	0.528851	0	2.40816
GGTG_00878	39.5679	45.0543	45.1763	12.4028	13.1308	16.1014	11.506	9.505	9.70128	8.90974	7.73029	7.86327
GGTG_00879	22.1227	24.2312	23.5842	12.8638	12.0363	12.5845	10.0844	10.8076	9.35063	6.73957	4.31698	5.39705
GGTG_00880	7.78891	7.40316	6.73144	6.80093	6.75298	6.90294	6.42967	6.02926	5.55212	6.93068	5.47658	6.78321
GGTG_00881	39.7899	45.1924	39.9619	107.42	116.899	112.13	94.5209	98.3637	95.7165	94.6108	100.748	101.183
GGTG_00882	23.252	24.0928	25.9843	21.326	21.1453	19.4522	21.956	24.8624	21.843	20.4731	23.4233	24.9812
GGTG_00883	12.2073	13.4263	11.6495	14.4837	14.0106	14.9371	16.9972	13.891	16.2966	14.043	16.5166	15.2363
GGTG_00884	0.930373	1.33107	1.92946	3.26039	1.77665	2.10167	1.7763	3.54652	2.22185	1.66891	2.08784	3.34379
GGTG_00885	36.8603	36.3439	36.0451	22.2005	21.6946	22.5824	14.1505	14.1975	14.0572	10.1165	11.7066	9.72356
GGTG_00886	276.563	285.921	289.995	61.248	73.5199	51.7745	104.387	116.896	156.068	168.003	163.331	188.601
GGTG_00887	8.58635	5.33401	8.30467	10.7597	8.438	12.5769	5.11047	7.41494	5.27621	1.48619	4.05653	7.85024
GGTG_00888	48.6181	48.5678	46.9603	23.2238	23.3387	23.1371	14.7706	19.1417	14.4917	11.7775	10.8373	12.2373
GGTG_00889	33.5767	34.4758	33.1088	14.237	12.2875	13.892	6.79142	6.27066	5.44999	5.70963	10.1691	5.98472
GGTG_00890	20.7605	18.8697	20.0844	17.5067	16.2828	16.1553	14.243	17.1508	15.1382	18.7086	18.2375	16.5956
GGTG_00891	14.2953	14.9673	15.9629	12.237	14.2377	12.4784	12.705	12.3214	11.1546	9.86045	8.59447	9.86333
GGTG_00892	16.0371	13.4027	16.0074	10.2202	12.1272	12.1199	9.08752	8.85394	8.93352	8.06616	8.85993	8.35054
GGTG_00893	0.79681	0.548618	0.782629	0.903402	0.982999	1.21437	1.5447	1.84004	3.16301	2.67284	3.57622	3.19786
GGTG_00894	36.9096	36.3491	36.3649	35.3433	38.7942	34.528	63.7257	70.498	65.9602	112.559	77.5458	102.961
GGTG_00895	51.8673	54.1969	50.3589	37.9218	41.065	39.5934	37.2075	37.6401	36.0182	39.8499	34.3177	37.9112
GGTG_00896	5.09362	5.23633	5.4663	17.9957	22.7138	19.6958	50.9121	51.5832	57.551	55.9596	57.1527	64.6046
GGTG_00897	0	0	0	0.1958	0.345489	0.514954	0	0	0	0.170383	0	0.31034
GGTG_00898	0	0	0	0.0567916	0	0	0	0	0	0.197677	0	0.0900137
GGTG_00899	0.904054	0.705247	0.711162	0.424135	0.467741	0.154927	0.201448	0.0568338	0.655142	0.307564	0.209874	0.280103
GGTG_00900	109.799	105.639	100.332	37.8171	34.0101	44.3874	41.4386	41.2966	43.8714	52.6163	61.0823	48.7474
GGTG_00901	542.365	559.287	598.122	502.033	546.314	474.123	1206.08	1340.27	1443.14	2635.82	2352.17	2551.75
GGTG_00902	0.851026	0.906822	0.539277	2.6534	2.19908	1.9737	4.00993	6.4646	4.22278	5.03771	5.88848	8.53861
GGTG_00903	133.999	139.039	126.221	64.2634	62.3889	67.5365	82.2813	78.2872	85.9757	135.436	131.325	132.95
GGTG_00904	1.94692	1.14899	1.66553	2.64884	1.16847	1.93513	2.5162	2.4846	3.40962	2.68915	4.36907	2.79892
GGTG_00905	0.336479	0.661919	0.799574	0.381491	0.67314	1.17054	1.90254	1.22687	0.589272	3.98362	1.13263	0.906985
GGTG_00906	7.60719	6.9845	8.84801	6.12188	5.48541	5.71625	4.99755	4.22981	4.43259	3.21851	3.31327	3.41124
GGTG_00907	24.5967	26.2081	27.4336	24.8887	24.1905	23.2321	21.7819	23.9957	23.2648	20.1496	16.6037	19.7515
GGTG_00908	20.8624	19.9533	19.6423	14.6176	13.5058	16.7263	10.1349	9.81625	9.37193	7.76524	7.79669	8.90647
GGTG_00909	221.309	227.561	196.678	116.991	135.537	155.732	228.553	272.279	249.665	260.403	300.419	264.967
GGTG_00910	8.91366	11.9105	10.9504	16.1125	16.234	14.8984	18.7133	17.4003	17.7826	19.4136	16.6535	18.0202
GGTG_00911	8.7689	9.71948	9.06526	27.0625	29.0963	22.5662	51.4433	56.5084	51.4061	74.1769	79.1883	82.6929
GGTG_00912	0	0.503277	0	0.773492	1.19422	0.678094	0.275535	2.48753	3.28564	2.35579	1.53098	0
GGTG_00913	10.7509	11.4348	10.3623	8.82131	9.00428	9.81655	6.79623	5.88275	8.10687	7.58693	5.82003	5.25666
GGTG_00914	97.5342	101.955	93.1372	73.4936	69.4567	65.6262	83.8086	98.2369	87.5141	124.342	119.683	117.027
GGTG_00915	0.878186	0.323918	0.313025	0.62229	0.768621	0.327325	0.177339	0.80051	0.576734	0.866415	0	0.197264
GGTG_00916	0	0.191499	0	0.220737	0	0.193513	0	0.354943	0	0	0	0
GGTG_00917	15.4069	13.075	13.2149	15.1174	12.1581	14.1418	8.60309	8.44871	6.83447	7.21917	5.92965	6.93986
GGTG_00918	79.8725	71.6684	60.8843	27.7025	27.5077	34.0582	18.3997	10.2046	28.1294	15.4626	30.1466	21.8665
GGTG_00919	8.81032	9.74083	8.77978	8.06971	7.06616	7.88257	5.16783	4.34964	5.88232	7.83746	6.19156	6.0359
GGTG_00920	13.5285	12.3188	11.006	15.4722	18.7323	16.6761	18.0378	12.1703	15.1052	11.1906	10.871	12.4209
GGTG_00921	59.4692	55.3257	53.8792	30.4134	30.4586	35.354	29.3597	26.0975	34.0347	20.5398	18.157	20.775
GGTG_00922	17.6217	15.1854	16.6214	9.56848	10.3553	11.9898	8.14405	7.2622	8.82859	9.01468	7.82811	7.15829
GGTG_00923	2.61684	2.51542	2.26123	1.14631	1.60623	0.886701	0.864719	0	1.04156	0.586765	0.266929	0.64125
GGTG_00924	14.3513	15.7491	17.8876	9.27857	10.4797	11.3172	9.13329	8.36088	12.6012	15.9922	15.5261	12.7171
GGTG_00925	2.75165	2.53736	3.67804	48.8436	47.2208	35.7257	76.4035	82.1456	65.0556	76.3528	69.2752	67.9903
GGTG_00926	6.69066	5.32961	10.7486	1182.83	1407.73	1464.06	2556.96	2795.77	2748.11	2559.41	2603.84	2618.35
GGTG_00927	5.44827	5.09907	4.95898	18.6436	18.9255	17.9196	76.708	77.6558	36.142	52.7751	53.8702	52.5132
GGTG_00928	11.7224	10.1252	8.84836	6.25439	6.50328	5.48301	4.29676	4.04076	4.31289	8.35811	4.75279	8.14291
GGTG_00929	3.90437	4.85919	4.96086	4.15565	3.90543	4.3163	3.21812	2.39689	2.93043	2.35839	2.05633	2.79216
GGTG_00930	1.4809	1.58438	1.75336	2.73944	3.09255	2.55651	3.67254	3.6945	2.79824	2.25566	2.24467	2.89464
GGTG_00931	0	0	0.356658	8.08299	9.00784	10.4426	20.0038	15.7337	13.1426	4.44234	9.26242	12.1371
GGTG_00932	0	0	0.292053	2.61269	1.5367	1.37428	4.46736	2.52071	2.69047	0.606275	2.41329	5.52143
GGTG_00933	0.136671	0.134429	0.519635	1.54954	0.956959	2.85271	4.63665	4.73414	5.02637	5.39357	3.98713	2.7016
GGTG_00934	5.74442	4.49923	4.65127	6.87471	10.0023	6.87269	6.70231	9.11508	6.70677	5.87733	5.96805	3.44093
GGTG_00935	11.2467	11.8796	11.6381	16.3002	16.9854	15.6389	13.6491	13.888	13.8747	9.67477	13.3652	12.0964
GGTG_00936	4.90267	5.71166	3.72001	7.17642	5.45517	6.74071	6.91597	6.8774	7.00241	8.30785	10.0191	6.11887
GGTG_00937	5.16916	5.44651	4.87139	7.48028	5.40626	7.17249	6.06681	5.66507	7.47944	8.39808	10.0137	6.69553
GGTG_00938	1.78391	2.37393	1.99487	1.42768	3.14893	4.172	3.22096	4.20878	3.49169	1.03529	2.82582	1.69714
GGTG_00939	29.3734	36.6127	27.3183	56.1268	56.1033	65.3123	117.405	135.031	135.034	202.858	193.772	215.688
GGTG_00940	13.711	12.6814	11.6018	5.9732	4.74614	6.50497	4.282	5.48848	4.12615	7.16715	7.41679	7.17407
GGTG_00941	9.19409	9.4314	9.97689	8.63449	6.59154	8.04021	1.46618	2.08622	2.34958	0.54503	2.39087	1.70183
GGTG_00942	12.2967	12.325	11.2437	9.74369	11.4618	10.6339	13.1596	11.2978	18.8389	18.9188	12.3761	12.9572
GGTG_00943	8.25495	5.89935	6.06876	8.92053	10.257	5.70499	4.89677	7.52479	7.45429	8.27155	3.76286	3.59267
GGTG_00944	100.934	112.53	96.5391	16.1437	14.6484	15.9889	7.06103	6.73617	19.886	3.73429	57.2329	3.48184
GGTG_00945	14.9867	13.7742	13.0138	4.35549	4.57988	5.12809	2.38141	2.28024	3.79413	2.90868	2.60631	2.48843
GGTG_00946	10.4554	9.15465	10.6785	10.1805	11.4425	12.1036	6.8225	8.1477	7.32414	5.66325	6.8088	7.81009
GGTG_00947	1.31366	1.50493	1.70405	1.26161	1.11305	1.55148	2.27203	1.91595	2.59833	3.23251	3.91907	2.36067
GGTG_00948	156.763	154.091	149.054	92.0365	70.8776	88.1626	36.6244	35.9559	34.3616	29.6886	31.8253	30.5089
GGTG_00949	28.3164	32.8086	32.3896	17.9567	17.2825	15.9805	9.69178	6.9998	13.0279	7.57609	7.53918	9.91825
GGTG_00950	5.47828	5.97894	6.13452	5.3603	6.15536	4.40083	2.54594	4.51487	4.73132	3.99811	7.07312	4.85485
GGTG_00951	106.706	104.183	96.2623	79.3367	77.9238	85.853	45.7041	47.3414	43.143	50.6996	51.066	46.9096
GGTG_00952	1.07136	1.41856	1.41002	0.677417	0.947997	0.655303	0.698969	0.300491	0.469065	0.203269	0.323645	0.259167
GGTG_00953	10.8207	10.0392	9.17338	17.9382	17.0546	15.3189	20.2212	21.7	20.1282	20.7166	18.1136	14.1896
GGTG_00954	34.5571	34.0553	33.6009	25.3958	25.5779	27.3206	18.36	19.2737	17.2417	13.9505	16.014	13.4173
GGTG_00955	16.4783	16.0079	15.1795	19.6821	22.2822	17.7601	21.2527	22.562	17.2199	19.268	16.1306	14.7449
GGTG_00956	15.5669	16.4036	15.5354	18.5053	20.4801	20.7036	23.3545	23.0764	22.5564	18.535	19.2358	21.2298
GGTG_00957	8.27465	9.65459	9.75125	10.8415	10.0927	9.79809	5.55851	6.81156	4.58399	6.91418	6.44232	6.37271
GGTG_00958	18.2064	18.8405	16.3223	18.8631	18.6597	19.8269	20.416	21.0594	18.7806	19.7314	19.5772	19.3948
GGTG_00959	11.6372	11.5027	11.0069	13.5189	14.1347	12.5353	14.6787	15.4154	12.9509	12.0468	13.3791	12.7224
GGTG_00960	11.0026	13.1036	13.3695	11.2945	10.9164	9.99016	7.97463	9.16203	6.97843	7.21721	7.20707	6.09188
GGTG_00961	18.3497	19.1357	19.8466	19.5186	17.5693	16.9957	13.4831	18.5027	12.732	18.7063	19.7082	18.238
GGTG_00962	26.9423	28.1665	27.9659	24.1589	22.8734	22.9605	24.053	24.011	24.1401	19.7149	16.1964	21.6161
GGTG_00963	73.3129	73.5464	72.7266	65.0522	64.6323	65.9832	90.5341	102.055	99.3407	84.6508	83.9334	95.7937
GGTG_00964	7.33072	7.48429	7.95585	8.22722	7.16564	7.563	4.58721	4.87217	3.99772	4.0282	3.95652	3.20164
GGTG_00965	16.8646	19.1161	19.8019	29.2945	25.3038	25.8608	38.609	40.1998	33.9572	36.5693	44.4232	39.5436
GGTG_00966	12.97	14.2543	13.3095	21.0073	18.5866	18.4953	27.0466	29.8949	23.1315	29.7707	29.4326	31.6314
GGTG_00967	15.9155	15.5725	18.4545	25.508	21.6293	23.8943	31.0961	27.6483	22.2543	24.3342	29.8255	24.782
GGTG_00968	6.47089	6.90413	7.40169	6.83913	6.69205	5.28706	6.11277	3.09923	3.07319	2.81335	1.84592	3.05488
GGTG_00969	18.0505	14.9273	15.6274	5.73547	5.75013	6.62794	3.34326	2.93446	2.81888	3.62977	3.61209	3.40899
GGTG_00970	26.7802	25.8944	22.0035	20.6878	17.9794	22.738	12.8324	13.7366	11.0493	12.8076	11.8157	10.1958
GGTG_00971	16.4857	18.1082	16.5674	12.5568	14.4925	13.4624	7.45011	7.87786	8.52146	9.24294	6.27454	5.41602
GGTG_00972	40.816	39.3427	38.919	24.4303	22.9948	27.231	23.7281	24.6209	24.329	23.423	25.8666	21.9499
GGTG_00973	15.1199	14.5588	17.8008	17.2027	18.308	17.7703	24.5977	22.5357	24.1566	25.9613	30.1207	26.2173
GGTG_00974	21.8547	24.0219	23.1055	27.4955	30.1368	26.2596	42.5888	43.0682	46.0686	60.9133	53.3976	55.167
GGTG_00975	115.875	114.191	110.276	86.4892	79.5487	87.3378	91.2964	96.284	80.2513	100.421	93.6487	100.14
GGTG_00976	25.2611	24.7736	24.2235	30.1597	27.8742	24.7628	39.8874	42.2082	44.2396	42.2067	39.1472	44.4582
GGTG_00977	55.8434	58.4339	56.3395	141.314	130.854	142.712	199.862	180.496	178.915	207.814	180.22	198.013
GGTG_00978	24.7149	31.983	33.5769	36.8662	38.768	41.004	61.6045	69.5209	60.7711	73.8898	72.4093	72.5637
GGTG_00979	55.4056	62.2708	59.1901	66.1212	67.439	66.2584	87.5087	98.0988	75.9891	110.665	91.1909	101.573
GGTG_00980	14.022	14.1204	14.0334	15.8137	15.3802	13.1628	19.1768	18.6316	16.7609	21.0439	18.1891	21.6648
GGTG_00981	12.2683	12.7085	16.3102	17.8836	15.9409	15.5969	24.9554	25.1157	22.1278	36.0301	30.5495	29.2242
GGTG_00982	24.604	27.6381	26.9986	30.2855	32.2685	27.4876	33.2949	37.9274	34.3932	37.1091	36.477	42.7183
GGTG_00983	0	0	0	0	0	0	0	0	0	0	0	0
GGTG_00984	0	0	0	0	0	0	0	0	0	0	0	0
GGTG_00985	0	0	0	0	0	0	0	0	0	0	0	0
GGTG_00986	0	0	0	0	0	0	0	0	0	0	0	0
GGTG_00987	0	0	0	0	0	0	0	0	0	0	0	0
GGTG_00988	0	0	0	0	0	0	0	0	0	0	0	0
GGTG_00989	0	0	0	0	0	0	0	0	0	0	0	0
GGTG_00990	8.95187	10.2233	10.5077	24.4199	28.0648	21.4081	46.0059	45.0173	41.1398	43.5667	49.4131	50.4732
GGTG_00991	68.9841	76.7195	72.2681	280.249	322.03	257.966	725.997	848.381	711.257	975.118	1027.14	1093.9
GGTG_00992	113.257	124.04	117.678	100.215	121.552	107.827	192.03	208.041	198.811	198.361	191.032	197.146
GGTG_00993	28.7125	28.1386	30.0652	35.084	38.5922	38.0591	79.7186	82.6512	92.1805	74.707	71.2942	84.8318
GGTG_00994	10.6647	10.8501	9.2084	46.8424	50.6099	43.3308	84.6316	77.4742	82.5492	60.6405	59.9226	60.7853
GGTG_00995	215.472	218.887	208.351	280.923	306.818	312.983	600.53	690.111	732.101	683.944	709.382	828.656
GGTG_00996	15.3637	17.2865	16.8139	23.5566	24.5199	20.1966	24.6968	27.3839	26.6392	28.6605	28.831	26.4441
GGTG_00997	25.1481	24.8533	26.8632	38.6499	40.0482	32.8118	41.7875	40.2438	37.1906	35.523	29.6505	31.1318
GGTG_00998	34.138	36.529	39.1892	20.0997	22.1662	22.5003	23.2056	24.7788	23.8824	23.9934	23.8701	21.8511
GGTG_00999	35.0441	39.1755	40.082	31.7738	28.0587	29.6841	31.471	32.4956	26.5195	37.8684	29.9111	32.3141
GGTG_01000	11.5392	11.2578	10.612	8.83405	7.1066	7.97731	6.40728	6.88903	6.42626	7.94916	7.35854	9.28777
GGTG_01001	48.7961	46.4104	48.0192	46.6282	53.1455	57.5598	46.508	53.9029	46.2319	36.1888	31.3043	32.8577
GGTG_01002	40.2539	39.4485	38.9285	41.8322	40.2833	37.9014	58.8611	61.0436	57.7023	72.7308	75.5539	78.702
GGTG_01003	41.5076	41.4776	43.9268	31.8459	38.5033	35.4094	68.3029	78.4875	63.7422	112.081	108.822	118.26
GGTG_01004	30.4161	31.3531	30.5268	34.5304	33.8649	36.8308	42.3531	45.1706	39.7842	39.3799	38.1447	42.4041
GGTG_01005	17.9661	19.0962	19.9299	14.0247	13.2489	12.8957	10.0676	10.2214	10.6035	8.06068	9.47134	10.3373
GGTG_01006	22.7543	23.9192	21.6739	28.9461	26.6709	24.2976	45.2406	47.3305	47.0033	55.1314	49.5945	57.1195
GGTG_01007	33.5892	32.0371	35.9654	15.805	19.92	22.1692	22.5204	23.3973	23.7933	21.4814	15.8898	22.824
GGTG_01008	11.7436	10.4016	11.5143	6.82292	6.52601	7.37515	5.9464	5.46784	5.21837	5.30314	5.24453	5.84457
GGTG_01009	36.9052	37.2556	36.8614	25.6851	29.2423	29.9891	26.7672	29.8961	28.2111	22.4349	23.2581	23.832
GGTG_01010	2.15318	3.22566	3.40056	3.75572	2.71705	2.86448	3.42495	3.20075	3.5968	3.26818	2.08144	3.0359
GGTG_01011	25.5388	27.0693	24.8312	19.9455	21.9961	19.6431	22.4738	26.0156	27.5693	25.4385	23.0007	21.573
GGTG_01012	28.7857	29.409	30.0215	31.9242	32.0499	34.1179	66.7563	67.6294	76.4184	105.936	86.5148	103.97
GGTG_01013	23.1231	24.901	27.6672	23.5165	23.9128	22.0175	46.8207	46.7253	55.6946	74.4981	62.226	80.6275
GGTG_01014	36.6188	37.6426	38.1933	19.3142	18.81	19.6055	14.1033	13.9369	15.3714	17.4122	15.4609	17.9351
GGTG_01015	48.265	50.7922	48.2763	32.5326	27.7768	37.0415	33.5551	32.2621	32.9174	35.3128	27.0917	27.9377
GGTG_01016	33.8717	29.4569	33.4616	16.8956	16.3464	24.4359	13.6654	16.6683	12.3555	7.81284	8.72391	8.79706
GGTG_01017	30.8025	31.9284	31.0882	29.9788	29.0599	29.9444	27.0885	24.7467	26.73	19.6336	22.4669	22.8474
GGTG_01018	15.6254	15.0791	12.6104	7.3537	6.78269	13.1865	12.3833	12.8996	11.8752	9.8895	7.93922	5.82774
GGTG_01019	35.0897	35.6585	35.9145	36.8677	34.9154	34.238	35.9614	31.8743	35.2841	33.411	28.9279	31.6934
GGTG_01020	18.7264	18.3453	21.2502	17.5983	16.4526	15.0297	15.3689	13.8294	15.5646	11.9052	12.8655	14.4863
GGTG_01021	21.6616	18.4856	18.3831	15.1923	16.289	15.9145	15.3876	16.3691	16.5913	16.9083	15.2841	17.4539
GGTG_01022	36.5161	37.8609	35.5503	45.8822	43.7544	40.6924	45.2207	50.5477	46.2838	46.3282	46.7975	47.0682
GGTG_01023	20.6501	21.6221	21.7998	17.2104	16.0091	15.5798	18.6588	19.1822	22.2053	20.9117	25.1213	24.7009
GGTG_01024	131.902	137.968	140.663	202.92	200.284	196.753	359.701	353.243	388.068	457.707	465.23	517.672
GGTG_01025	57.0034	45.0635	46.8687	50.2391	48.0391	54.3724	110.664	95.6186	104.399	151.135	130.005	152.104
GGTG_01026	11.3861	12.2726	11.2737	8.87515	9.20629	7.49761	9.19716	8.56269	6.31447	8.8932	8.94303	8.18441
GGTG_01027	14.1513	13.7452	13.339	26.2059	26.8359	24.5562	22.4805	23.9718	23.3374	16.754	16.2754	18.8607
GGTG_01028	0	0.144476	0.209426	0	0.0734625	0.364988	0.118647	0.133893	0	0	0.164812	0.263955
GGTG_01029	8.33894	8.15298	7.92632	7.54998	6.66096	6.93683	4.65205	4.53894	4.18505	3.66967	3.54521	3.86309
GGTG_01030	26.556	30.027	25.316	43.7059	53.9054	46.9075	45.2917	46.5685	41.1883	32.7309	33.2049	30.6481
GGTG_01031	18.1094	19.7111	17.5628	21.9911	24.7348	26.1315	24.3551	19.0215	19.0772	17.8667	14.3372	14.8673
GGTG_01032	8.40896	6.78648	8.40276	15.1215	15.9906	14.8179	11.4947	10.7818	9.22431	3.70748	3.87086	5.31376
GGTG_01033	27.1784	27.5927	25.7172	25.0043	21.7101	25.8664	22.3772	22.3831	19.9087	31.1623	32.0652	30.9256
GGTG_01034	10.4625	9.52592	9.75998	12.3581	11.4377	12.3436	9.59948	9.65891	10.534	12.5401	11.4258	12.5997
GGTG_01035	8.08155	7.3551	7.0636	11.2164	11.1965	10.11	18.9083	11.7698	16.9187	9.34792	11.9863	10.6833
GGTG_01036	89.7364	101.174	99.9858	294.035	241.781	241.408	117.511	120.705	120.911	119.773	133.215	127.434
GGTG_01037	25.7548	26.075	28.8263	58.4953	58.1108	47.8621	39.1674	31.9651	36.9501	12.2496	18.1671	18.3921
GGTG_01038	33.0286	32.6916	32.8336	32.2752	31.5987	37.7199	38.5583	41.0286	35.3686	42.8752	42.3478	41.9041
GGTG_01039	269.681	295.22	276.561	101.699	102.401	141.448	99.2678	128.663	80.836	90.8491	99.5384	95.378
GGTG_01040	72.2453	68.0054	68.2843	71.3791	76.62	81.6455	59.8333	64.1353	58.4067	33.6196	33.9362	39.172
GGTG_01041	17.0347	17.214	20.2333	12.7202	13.8291	16.0045	12.231	10.6021	12.1061	9.52634	8.43344	8.67577
GGTG_01042	28.6291	28.645	25.4698	24.1043	32.3046	30.8036	34.4029	34.003	35.1335	19.6882	18.1978	20.528
GGTG_01043	16.5206	17.8535	15.6269	17.9729	19.7873	20.2201	25.2207	20.2253	23.2208	30.6994	25.4357	30.6485
GGTG_01044	8.91642	9.18229	9.73376	5.68168	4.02354	5.33077	3.60112	3.05555	2.14269	3.07561	2.48235	2.37934
GGTG_01045	19.3963	20.5548	20.9861	27.4378	30.7943	30.5795	32.3049	34.1571	33.7583	35.7449	36.9688	36.618
GGTG_01046	19.3275	18.7815	22.0233	14.7847	16.4794	17.1274	20.3612	20.006	19.6768	21.9976	18.8123	20.8705
GGTG_01047	34.6387	33.951	36.0208	44.371	42.064	41.1213	55.9982	59.7818	49.5516	80.8194	73.8593	77.9715
GGTG_01048	31.4345	35.6769	34.8645	37.6687	31.8861	32.6354	26.937	28.6218	29.4184	24.4049	28.511	25.8241
GGTG_01049	92.0016	93.0077	88.6375	45.7117	39.107	55.6911	20.3343	22.7919	17.9134	12.7266	17.0881	13.888
GGTG_01050	20.018	20.8657	20.9011	11.1739	12.444	13.0236	7.36049	9.5729	8.48847	12.4014	10.587	10.9457
GGTG_01051	88.6201	87.0465	91.0743	76.5317	74.7173	76.1031	74.3412	75.7049	74.6453	68.5822	63.128	62.9336
GGTG_01052	8.26167	9.31534	9.67243	7.19649	7.05456	8.61218	8.30102	5.2349	7.94007	12.3258	8.13947	8.78106
GGTG_01053	9.75733	9.98294	9.30507	6.51513	5.72225	7.0213	5.08818	5.64828	6.49521	4.13472	4.35618	4.89752
GGTG_01054	3.65347	3.57202	3.86779	1.98429	2.53843	2.17445	1.37836	1.63525	1.80072	2.71956	2.11105	2.98782
GGTG_01055	1.2571	2.16384	1.49362	2.76145	1.65039	1.71804	0.507711	1.14591	1.92635	2.63553	3.17367	2.40021
GGTG_01056	1.95218	0.685772	1.45796	0.790477	0.836877	0.831581	1.80215	1.01686	0.976811	1.37573	1.87752	3.00694
GGTG_01057	6.95988	8.6438	8.56246	10.7127	10.4647	7.68392	6.68929	6.26397	5.43866	5.21513	6.32652	5.81813
GGTG_01058	0.363121	0.357165	0.862883	1.64679	1.99771	2.52645	4.39967	1.65501	5.40541	2.50778	0	0.978799
GGTG_01059	0.455236	0.162825	0.43271	1.54841	2.15261	2.01558	2.40688	1.81078	1.73946	2.53148	2.13605	1.93361
GGTG_01060	15.6098	15.0141	16.3747	37.2708	38.208	31.7168	66.3174	67.5177	69.5684	93.2279	81.8448	102.244
GGTG_01061	14.8731	15.5025	15.6247	16.6111	15.7653	17.1218	7.11861	7.54772	6.82279	1.59878	2.11717	2.37353
GGTG_01062	11.5957	10.9838	13.5559	25.2159	24.9879	23.0509	38.1886	36.5364	36.1747	28.288	28.0717	30.1174
GGTG_01063	24.1712	24.0875	23.2439	27.3646	26.2986	23.3574	22.6071	22.2265	19.1231	24.7536	25.9316	25.2741
GGTG_01064	22.4955	22.4979	23.3309	18.043	17.6991	17.4799	24.9539	25.1446	29.2873	41.8687	31.9194	41.9435
GGTG_01065	30.8064	31.6258	30.8264	27.1955	26.0461	25.0313	24.9702	28.5687	26.2828	37.5436	35.5497	37.3802
GGTG_01066	22.8669	25.1851	25.0732	23.6272	24.2321	23.871	39.1365	38.2591	39.4243	51.7199	48.548	48.8298
GGTG_01067	23.6638	26.0268	26.8606	23.6582	23.1373	22.9247	41.313	36.8685	38.6431	50.9858	44.8342	48.9865
GGTG_01068	7.77317	7.55607	5.71458	11.2917	11.997	12.736	12.018	10.9052	11.1138	9.10691	8.99441	10.0399
GGTG_01069	0	0	0	0.0806832	0	0.0707322	0.114965	0.389213	0.124628	0	0	0
GGTG_01070	1.43848	1.47148	1.85953	1.23949	1.66909	1.88729	2.23091	1.36369	0.906909	1.02182	1.6786	1.13738
GGTG_01071	31.1476	32.7815	33.1356	93.2473	111.006	84.9685	103.352	125.013	114.722	72.0427	84.314	93.5172
GGTG_01072	6.96458	5.88373	5.03604	16.5676	15.8562	16.0531	22.5716	19.8636	21.0267	11.4661	11.9855	11.7476
GGTG_01073	11.2335	11.8654	12.0124	13.1343	13.4711	13.4493	6.5992	6.10904	6.5391	6.80091	5.72933	6.36573
GGTG_01074	9.5603	10.6241	10.1795	12.7673	10.3904	12.5176	12.9943	11.6475	10.7863	8.7066	8.97361	11.2331
GGTG_01075	20.2835	19.5974	19.6059	5.92514	6.20759	7.5643	3.66728	3.2751	4.54755	3.83476	4.61777	3.6978
GGTG_01076	0	0.431891	0.278244	0.165944	0.878424	0.290955	0	0.533673	0.256326	0.288805	0	0.526037
GGTG_01077	1.0179	0.824518	1.99197	0.882521	1.37753	1.07124	0.677112	0.873283	1.15347	1.06333	2.41862	1.61398
GGTG_01078	0.859891	1.05723	1.83902	4.14342	4.73068	2.56404	2.08373	3.91916	5.64719	1.69673	1.44725	2.31785
GGTG_01079	3.71036	3.43482	4.56405	8.99082	9.24204	8.46044	53.2417	46.6873	45.1032	148.291	112.651	124.2
GGTG_01080	23.8691	24.1188	25.9753	34.9365	40.7472	38.3761	152.96	155.767	164.575	373.206	379.785	378.752
GGTG_01081	38.9111	43.665	43.4993	40.1304	47.8623	39.6822	37.447	40.6295	32.9766	28.6892	35.0349	31.0534
GGTG_01082	90.0364	90.9251	90.0059	19.9236	18.8581	25.9103	17.0459	24.3283	24.1173	32.7609	32.993	37.2948
GGTG_01083	6.62962	7.04675	7.01305	3.75825	2.567	4.57011	1.5547	1.94943	1.12359	1.89893	3.59939	3.07446
GGTG_01084	11.6804	12.3197	11.8915	14.8612	16.797	12.3479	19.858	20.3653	18.7979	20.2027	19.4792	16.4621
GGTG_01085	20.6374	18.0959	16.651	9.11438	10.1215	10.0972	12.8578	13.4892	15.0592	16.8884	16.3349	15.0211
GGTG_01086	84.0917	92.1893	88.4089	135.765	141.368	124.923	152.148	177.351	145.055	125.835	124.968	147.085
GGTG_01087	0.254782	0.29237	0.201813	1.63691	1.99634	1.89929	1.029	2.0128	1.78479	0.92168	1.2388	1.22093
GGTG_01088	13.7582	12.5176	16.3468	10.9191	6.53694	13.6749	14.4472	18.1849	19.2757	14.2525	29.331	10.5076
GGTG_01089	15.787	17.5589	16.7147	10.1916	12.1104	11.8523	12.9335	12.1885	12.8399	9.69999	11.0947	12.5189
GGTG_01090	4.47237	4.87458	4.66469	6.87965	6.6741	7.35272	6.40497	7.18396	6.01191	3.72075	5.53358	4.60493
GGTG_01091	202.822	194.255	198.083	48.532	53.9658	74.3192	36.4066	44.7691	34.7478	33.4714	39.4409	39.5066
GGTG_01092	53.2368	45.1837	50.3119	29.4643	27.1417	29.1351	36.9206	32.7468	32.7955	26.0165	27.9588	31.5915
GGTG_01093	107.754	106.635	102.736	33.0406	31.2194	37.101	25.0411	21.4265	28.7211	22.7173	26.8453	25.3224
GGTG_01094	1.1216	3.53024	4.05117	1.52596	4.26322	2.2296	0.724776	0.408956	0.392848	0.442625	0.503392	0.403105
GGTG_01095	7.69594	7.04246	7.35153	8.68205	10.0725	10.3133	12.7421	11.7269	10.9298	16.1677	16.2393	15.5498
GGTG_01096	12.9354	12.0433	11.826	5.37373	9.87702	8.44048	8.77361	6.84072	9.1652	7.59875	8.19879	7.09773
GGTG_01097	7.71296	5.94613	8.71831	14.6534	13.5535	10.9814	12.1235	14.0615	11.3172	3.70195	8.88818	7.11744
GGTG_01098	45.6938	47.3554	44.2716	29.772	30.17	31.0511	30.4778	34.716	34.276	32.3115	32.8307	37.3558
GGTG_01099	416.128	431.876	376.428	136.153	143.789	180.013	95.9954	99.8981	104.064	78.6346	108.993	102.305
GGTG_01100	18.3203	15.3761	14.8883	12.5397	13.1954	13.941	15.2225	16.1085	14.9329	12.9845	14.3512	13.7683
GGTG_01101	35.7955	34.756	35.2698	63.4173	62.4578	61.7884	81.6346	80.1378	75.4111	96.8515	79.9155	91.7983
GGTG_01102	46.7859	41.2609	46.4213	57.8306	53.0736	48.2215	77.0034	82.7834	73.7215	98.2753	84.7959	95.0846
GGTG_01103	19.3351	18.8611	18.7573	14.5541	14.9937	15.6121	20.5448	20.423	16.7561	22.2618	22.6342	20.7756
GGTG_01104	115.293	118.666	117.172	64.7982	58.5312	74.3744	40.7095	49.2172	37.2142	31.6809	27.6543	34.2465
GGTG_01105	0	0	0	0	0	0	0	0	0	0	0	0
GGTG_01106	0	0	0	0	0	0	0	0	0	0	0	0
GGTG_01107	0	0	0	0	0	0	0	0	0	0	0	0
GGTG_01108	0	0	0	0	0	0	0	0	0	0	0	0
GGTG_01109	0	0	0	0	0	0	0	0	0	0	0	0
GGTG_01110	0	0	0	0	0	0	0	0	0	0	0	0
GGTG_01111	0	0	0	0	0	0	0	0	0	0	0	0
GGTG_01112	0	0	0	0	0	0	0	0	0	0	0	0
GGTG_01113	0	0	0	0	0	0	0	0	0	0	0	0
GGTG_01114	6.22558	5.70684	5.68204	8.29067	6.68292	7.29198	7.50111	7.85309	7.24986	6.32347	6.58185	7.45351
GGTG_01115	0.317498	0.208193	0.301788	0.11999	0.317584	0.210383	0.170973	0.192943	0.556031	0.626484	0	0
GGTG_01116	1.99074	5.67846	4.54137	6.54546	6.37211	6.72752	5.78889	9.79916	8.36728	2.35687	4.02066	3.21965
GGTG_01117	4.5833	5.37033	5.45159	7.63846	7.08976	6.67149	6.95926	6.62072	8.20213	4.54657	6.46346	5.67086
GGTG_01118	90.6477	82.3945	84.3414	32.9746	29.266	34.5334	26.306	29.5277	21.0447	34.0205	30.2885	28.4793
GGTG_01119	139.528	142.708	127.696	42.2529	39.0062	56.3094	35.0795	43.1488	35.0016	33.358	33.891	33.6201
GGTG_01120	265.704	269.74	265.874	116.674	98.8395	126.31	72.9223	87.5993	67.5611	68.4316	83.6939	84.3957
GGTG_01121	46.9535	40.6147	43.544	68.0744	75.4889	69.384	110.172	138.817	112.792	125.752	141.384	157.458
GGTG_01122	1.84063	2.35906	2.27972	8.05233	8.68493	6.56025	8.83052	10.5076	9.08435	10.9691	11.9744	11.0255
GGTG_01123	3.85384	4.31453	3.21642	2.62874	2.1625	2.30452	1.72098	1.19955	1.9205	2.47296	2.10936	1.91434
GGTG_01124	23.4022	20.8955	22.4453	11.899	13.207	14.175	8.06716	11.4955	8.67112	15.3645	13.5802	14.9813
GGTG_01125	13.2126	15.9337	13.3769	16.1568	14.1024	12.8055	12.9215	13.0592	12.3232	10.7381	12.4963	11.0529
GGTG_01126	10.5257	10.2309	9.94583	5.52684	5.43509	2.99353	8.97865	7.07572	8.91769	11.273	11.218	9.15052
GGTG_01127	3.9663	4.60718	4.20091	1.84158	0.869045	1.83973	0.671269	0.826395	0.330769	0.596288	0.847689	0.475167
GGTG_01128	1.91452	1.9385	2.38178	1.53221	1.04201	1.45517	1.27355	1.02657	1.57782	1.8333	1.26363	1.66961
GGTG_01129	0.392141	0.612596	0.372737	0.287682	0.20766	0.320983	0.260855	0.252322	0.28278	0.136547	0.362353	0.331615
GGTG_01130	16.3852	18.6658	17.781	4.47179	4.55393	5.44357	4.11437	3.86238	2.9603	4.35825	3.94504	3.92862
GGTG_01131	2.78181	2.26902	2.83763	3.11548	5.87052	3.57421	7.12465	6.80323	6.59468	9.43846	5.48132	7.01071
GGTG_01132	16.0352	12.19	10.7467	3.5128	2.01174	2.75539	0.790318	0.891876	1.90388	1.50158	3.41547	1.36751
GGTG_01133	0	0	0	0	0	0	0	0	0	0	0	0
GGTG_01134	0	0	0	0	0	0	0	0	0	0	0	0
GGTG_01135	0	0	0	0	0	0	0	0	0	0	0	0
GGTG_01136	1.20608	1.05449	1.27378	5.9255	2.41282	3.86271	1.73193	5.13054	5.39783	1.58655	1.80437	2.16734
GGTG_01137	23.8738	21.9711	20.6189	6.793	8.63624	8.33727	6.40321	6.44182	6.94142	4.8502	4.27496	6.51529
GGTG_01138	57.6159	51.5395	50.6813	7.82837	7.36701	7.32039	3.96606	4.47571	3.89635	5.29834	3.78761	4.13594
GGTG_01139	2477.14	2939.06	2503.44	294.57	429.157	608.245	150.555	140.595	588.544	24.0042	402.184	159.663
GGTG_01140	62.018	59.8026	55.7023	14.7114	22.5943	20.9773	9.32599	8.49677	15.9068	4.02338	6.35851	5.99588
GGTG_01141	5.42276	5.81626	5.12853	9.57758	11.6117	11.4028	7.0436	5.41507	7.11069	3.81764	2.69067	4.0644
GGTG_01142	2.63966	1.4162	2.96524	3.809	3.84055	2.86219	3.87671	1.74995	1.26077	0	0	0.431228
GGTG_01143	0.163789	0.161102	0.311368	0.371399	0.491499	0	0	0	0	0	0	0
GGTG_01144	0	0	0	0.396578	0	0	0	0	0	0	0	0
GGTG_01145	5.94356	6.98281	5.33561	0.74874	2.80744	1.96918	2.93389	0.601983	4.04791	2.60618	1.48199	0.296685
GGTG_01146	30.4612	28.9881	27.5951	12.7173	14.1898	14.6465	16.8771	17.442	20.4141	19.529	18.2616	19.959
GGTG_01147	9.51441	8.14647	8.393	2.05655	2.4306	2.55129	1.54811	1.87184	1.73817	1.21557	1.30565	0.799524
GGTG_01148	6.39874	6.93639	7.23279	8.62724	9.76409	6.60826	8.38149	9.21331	6.42749	8.9102	7.7618	8.25276
GGTG_01149	1.11553	0.603479	1.11335	2.1501	2.12009	1.44141	2.07247	1.42361	1.36754	1.21064	0.876175	0.601389
GGTG_01150	40.4141	39.7083	42.8404	49.6854	47.4624	47.0179	63.8829	63.0739	69.9892	55.3003	55.7633	62.6146
GGTG_01151	8.73561	10.0489	9.83891	10.006	8.66317	9.90183	12.6142	13.0352	13.2291	13.8132	10.3724	13.4669
GGTG_01152	20.1695	19.0717	20.3574	12.8483	12.4014	11.522	7.01226	6.63395	7.55614	6.51339	5.19116	5.745
GGTG_01153	111.51	110.142	120.168	32.7542	33.0955	47.9421	10.8073	13.2059	21.3793	6.81027	9.75327	9.68616
GGTG_01154	93.6592	115.88	111.281	28.58	30.4897	47.3846	12.0977	16.7289	23.2737	8.53278	7.33735	8.33953
GGTG_01155	22.8021	23.8476	21.6739	11.0446	12.3425	13.2685	4.31318	5.26209	5.68668	2.99004	5.3437	6.61317
GGTG_01156	0.0403599	0	0.0767257	0.183036	0.363338	0.240692	0.0652015	0.0735801	0.282728	0.238914	0.0905713	0.0725273
GGTG_01157	40.3745	28.4048	39.5615	24.0263	24.1758	17.8278	26.5151	18.0544	23.4074	44.5477	47.7108	41.1924
GGTG_01158	92.5353	100.839	99.663	112.085	90.5627	81.7185	58.0756	74.0342	72.284	139.241	159.104	139.37
GGTG_01159	0	0	0	0	1.20017	0	0.387671	0	0.840512	0.473506	0.538513	0
GGTG_01160	9.10472	8.27306	9.97295	5.80037	5.29085	4.82643	4.76282	5.69102	4.10015	4.27747	4.08636	4.67466
GGTG_01161	94.6713	99.6864	95.1618	156.348	161.909	128.948	391.582	459.844	380.815	989.574	824.22	1019.75
GGTG_01162	13.316	13.1687	12.8291	7.26149	7.96281	7.26504	12.5682	9.76332	12.0403	31.273	27.365	33.3576
GGTG_01163	10.4295	10.7342	11.0054	8.19163	9.01114	9.1344	4.39537	4.40906	3.4942	1.96847	1.83168	2.44461
GGTG_01164	0.544881	0.401958	0.19422	2.54831	3.67895	0.947765	4.84141	5.58772	5.36763	4.7038	5.96096	5.99735
GGTG_01165	0	0.0914363	0	0.105397	0	0.323393	0.0750894	0.169477	0.081401	0.0917151	0	0.334105
GGTG_01166	26.415	25.1639	24.0136	29.0785	28.3414	30.8957	19.4252	20.0557	18.9298	18.678	20.8117	19.309
GGTG_01167	14.818	15.2172	12.0611	10.6209	8.00732	9.67776	4.86109	3.72617	4.57368	3.08072	2.99404	3.06071
GGTG_01168	12.1024	12.199	9.88733	8.50497	7.5035	6.16364	3.5548	4.46746	4.46666	1.48018	1.6834	2.06697
GGTG_01169	6.8973	7.18638	7.67027	9.51998	9.73519	8.88778	9.42497	7.2067	6.01571	5.21795	4.40485	3.38033
GGTG_01170	11.3162	12.4168	9.89575	14.4266	13.7843	12.0974	11.5375	10.2694	9.68876	7.83996	7.44906	7.23034
GGTG_01171	0.575035	0.377068	0.273291	0.21732	0.479326	0.190517	0.154828	0.174724	0.503527	0.567327	0	0.688897
GGTG_01172	996.567	1081.96	1003.72	272.911	309.323	284.72	270.878	326.096	279.051	472.214	411.19	509.301
GGTG_01173	27.0436	27.1444	23.3834	62.4695	79.912	71.0976	141.303	152.363	142.485	120.62	106.943	127.273
GGTG_01174	1.58749	2.5718	2.13027	5.61131	5.2308	7.23965	10.4092	9.53367	6.54154	8.29171	3.56247	7.71918
GGTG_01175	8.24373	7.73027	8.54402	3.37892	3.70227	3.79829	3.80508	3.1548	2.69382	4.45786	3.5597	4.27579
GGTG_01176	287.294	294.734	281.467	85.8957	77.4111	94.5997	57.9058	81.6836	65.6263	53.8488	68.8588	60.0202
GGTG_01177	3.9074	2.67265	3.28716	1.19664	1.32528	1.58474	1.45113	1.18726	1.29781	1.41794	1.10867	2.01772
GGTG_01178	5.18989	4.44057	5.48325	6.01541	6.4264	5.8488	5.64147	5.24086	6.72384	6.77634	5.93153	6.55268
GGTG_01179	16.9037	17.0728	17.0488	16.898	15.1253	16.2783	15.7791	18.3703	17.3703	15.2624	15.0405	15.9327
GGTG_01180	9.92094	10.2277	9.70008	9.79217	7.61607	8.99109	3.6167	3.35632	3.90079	1.74905	2.32071	2.06258
GGTG_01181	4.03036	4.29858	3.64631	3.63359	3.06002	3.3785	3.37319	1.94759	1.61576	3.25772	1.96145	2.70507
GGTG_01182	13.4434	11.444	14.3827	23.7171	23.5475	21.4511	17.8223	15.1119	15.8363	14.0364	9.67278	10.3457
GGTG_01183	7.90368	8.92574	6.46917	24.2278	29.72	29.7502	33.2215	34.8222	30.2465	30.7577	24.3056	27.7485
GGTG_01184	17.1235	18.3163	19.4297	36.6139	35.0859	28.5879	41.6242	42.2416	40.8589	56.0668	51.996	53.1283
GGTG_01185	2.00385	2.33346	1.09465	1.90632	6.93475	1.6941	8.74423	2.8134	12.8272	10.6803	6.20251	7.98831
GGTG_01186	3.18619	3.68698	3.32545	2.47911	2.56214	3.16689	3.43153	3.18911	5.0329	3.82149	2.80396	4.04162
GGTG_01187	17.4574	14.2986	17.2104	27.8129	28.3679	29.9945	49.9047	39.6353	40.6882	47.7645	31.4573	33.3537
GGTG_01188	23.3326	24.7352	24.3425	49.3531	52.9499	48.2193	54.2748	53.8488	52.4791	51.9004	48.287	46.3175
GGTG_01189	31.1031	30.6893	27.4213	20.5953	26.6017	23.5757	31.5628	35.6782	36.676	41.581	35.119	39.8059
GGTG_01190	32.3938	33.1512	36.7761	41.5554	39.7932	32.5954	54.0962	58.2607	59.2806	42.7324	53.7449	52.7832
GGTG_01191	1.05833	1.04097	1.60953	7.19942	8.89236	7.3634	18.807	12.1554	11.4913	15.2445	9.49992	11.411
GGTG_01192	1.88131	1.7383	1.4089	10.7942	10.3785	4.47645	19.7091	17.3569	15.7747	20.9232	14.8403	11.3716
GGTG_01193	29.4528	25.6966	29.4104	29.2559	32.9645	29.9997	41.4506	49.1187	51.8871	65.2005	52.7971	68.8733
GGTG_01194	4.55048	6.93439	8.04143	6.24919	4.61582	4.52291	5.90175	5.14116	5.72436	5.81736	5.75306	6.44967
GGTG_01195	3.84829	4.39747	4.73371	4.26684	4.18898	3.4031	2.51419	2.57934	2.72552	2.40086	4.69894	2.89837
GGTG_01196	17.7319	16.3887	17.1685	10.4177	10.7805	9.4925	5.94777	4.93366	7.30188	4.06697	5.43741	5.62646
GGTG_01197	14.5912	17.2222	14.8658	5.40871	4.73687	5.26269	3.52876	2.89905	2.93788	2.24123	2.82343	2.38654
GGTG_01198	118.819	102.721	102.867	74.2332	83.5341	74.9828	101.039	117.887	89.8681	166.92	118.496	135.404
GGTG_01199	5.0071	4.5922	5.72407	10.2798	9.54314	6.18733	12.1335	11.2255	10.5464	12.2832	8.04768	13.3751
GGTG_01200	36.7603	36.0164	35.4863	41.7591	45.1565	37.6772	39.9382	48.5976	42.7932	35.7727	38.2718	36.4418
GGTG_01201	25.9285	26.0526	26.2484	26.8995	27.7911	25.5199	58.5063	51.094	56.2989	130.213	113.652	130.747
GGTG_01202	21.729	21.5355	21.8256	19.4416	22.2502	20.2807	19.8255	17.9454	24.0696	29.4429	29.5214	28.1366
GGTG_01203	10.8801	11.7571	11.4184	8.90526	8.05046	9.06612	9.19772	7.79832	8.35251	7.38163	6.28792	7.44569
GGTG_01204	15.0255	20.655	19.1	17.8565	15.0295	14.9344	12.868	9.24097	13.6325	10.359	9.74992	11.3859
GGTG_01205	37.0327	32.3199	36.4449	39.899	46.0476	40.9569	80.1211	74.2283	62.2751	103.674	80.6253	93.9029
GGTG_01206	208.516	194.268	210.152	58.3966	53.5297	82.3422	38.6836	46.1449	35.4619	35.2779	40.3916	38.8424
GGTG_01207	39.4508	39.666	38.7056	19.2966	16.6918	18.2989	21.1466	20.447	22.7123	39.1905	37.5155	36.2889
GGTG_01208	41.8874	39.7692	38.1042	33.122	37.4944	35.811	30.4944	31.3417	32.5882	34.2242	29.1276	34.6087
GGTG_01209	12.5881	11.7072	11.36	6.21975	6.17329	8.17897	8.94158	8.03676	7.89177	7.53863	8.24385	9.41811
GGTG_01210	23.2098	28.3651	24.2123	41.3798	52.1201	50.8675	47.4318	52.5748	48.6749	47.9727	33.8551	36.4948
GGTG_01211	24.4005	22.8839	23.6189	27.2583	31.5769	26.1525	58.9114	76.0102	63.8631	114.857	83.9784	101.006
GGTG_01212	21.9395	21.5796	21.6066	24.0736	25.6066	22.4022	36.6881	36.9541	33.1557	39.0673	31.4138	34.2713
GGTG_01213	14.4677	14.0925	13.7296	8.72243	8.10816	8.58314	7.98795	6.95601	7.24113	5.393	5.46938	6.14285
GGTG_01214	0.764347	0	0.242175	0.866597	1.27426	1.51943	2.88121	0.464493	0.892396	0.502734	0	1.37354
GGTG_01215	7.57282	6.25455	7.14316	6.39024	6.50514	9.16448	4.57604	4.79521	7.08667	6.50175	3.95664	5.03824
GGTG_01216	88.2851	88.155	92.7312	45.8846	69.7572	56.1559	98.547	80.7205	121.193	163.098	135.929	165.007
GGTG_01217	25.558	32.5071	31.6233	16.7367	21.1572	16.4245	48.0519	28.5192	33.1838	68.2556	66.2543	87.8969
GGTG_01218	68.2461	69.5778	71.1118	31.1681	29.3416	37.5673	17.7812	18.883	15.3206	7.58086	11.9421	9.8895
GGTG_01219	7.90626	7.45754	8.43998	10.7107	10.139	8.30165	12.4451	10.3484	10.6509	10.6404	9.00766	11.0747
GGTG_01220	12.2313	11.6026	10.7987	7.2194	8.22511	7.92264	14.5052	16.6614	12.8763	19.3438	15.8828	17.2463
GGTG_01221	8.5887	9.44168	9.51706	6.57855	7.38124	6.71064	9.27477	10.02	9.30362	9.9387	8.52033	10.702
GGTG_01222	14.963	14.1707	15.7722	7.73728	7.44563	7.499	8.20733	7.85656	9.42835	15.0617	15.3145	14.7389
GGTG_01223	12.177	13.701	11.6319	30.284	36.9337	30.3631	89.329	104.664	93.3448	117.752	110.457	138.243
GGTG_01224	1.79828	3.03219	2.84883	5.534	4.11146	3.23431	4.84187	3.59067	5.69874	2.02763	4.61199	3.84706
GGTG_01225	2.70654	5.32429	4.50208	11.5073	9.81387	11.7694	9.2914	6.16786	7.7024	4.00539	2.27764	8.51146
GGTG_01226	45.8338	46.5453	45.6747	26.9295	27.0482	30.4053	29.7696	29.5979	31.3576	40.3781	38.0728	43.1519
GGTG_01227	98.1422	92.3222	104.547	47.1429	50.4606	53.0282	76.0639	77.3381	82.7251	134.079	127.616	135.706
GGTG_01228	4.91366	5.63857	9.34105	10.7706	12.779	10.7446	12.7008	11.0483	14.0552	17.7753	12.4969	16.1882
GGTG_01229	37.0113	36.3435	36.9419	21.0863	26.3291	21.0344	26.9014	34.0193	33.2745	59.4973	54.077	60.7916
GGTG_01230	21.4343	21.4881	21.2357	8.3498	6.65193	10.461	6.70346	6.5629	6.40065	8.02501	6.22839	6.22209
GGTG_01231	16.1399	15.6696	15.849	7.66188	5.3427	7.87101	4.35192	4.69947	5.12441	4.62814	4.69027	6.3015
GGTG_01232	77.8798	82.5915	68.4409	101.429	101.71	101.997	72.7099	75.0668	75.764	53.3524	61.9193	53.792
GGTG_01233	122.218	123.643	125.048	28.2454	24.7504	31.3566	14.7127	15.0239	14.2101	14.9683	16.4068	15.0368
GGTG_01234	51.6473	47.1829	49.6679	48.7512	45.4765	49.4867	33.6226	34.7015	27.5312	25.2782	27.751	28.3226
GGTG_01235	1.05968	1.17535	1.20012	2.42843	2.25524	1.94964	2.54965	2.46625	1.81631	2.53582	2.37801	2.55251
GGTG_01236	0.854615	0.747197	0.902586	1.93788	2.37458	3.02022	4.2953	2.42363	3.49225	1.31158	2.34402	1.70639
GGTG_01237	0.303491	0.597025	0.43271	0.860225	0.607146	0.75413	0	0	0.26575	0	0	0
GGTG_01238	6.54081	6.32259	6.00277	8.56653	10.8291	5.82864	5.10116	5.96227	3.35746	5.118	2.53072	4.45838
GGTG_01239	0.755026	0.742641	0.837277	1.56939	1.25872	0.500301	1.82962	0.229414	0.220378	0	0.282391	0.226132
GGTG_01240	9.75585	7.75047	7.84648	2.55252	2.62729	2.98361	1.21235	2.05222	9.85692	0	1.68408	4.71999
GGTG_01241	20.1848	20.0874	19.6485	63.7676	69.9756	64.6296	125.426	131.601	130.797	194.476	157.395	201.165
GGTG_01242	154.842	154.461	140.843	55.8268	63.0474	64.9946	28.8349	31.4078	34.5223	45.1069	46.467	42.0469
GGTG_01243	2.64121	2.65375	2.24057	1.89976	2.30103	2.14533	1.83521	1.44973	2.53657	1.12077	0.828519	1.7352
GGTG_01244	1.8108	2.79887	2.29493	1.36869	2.24255	0.599943	1.25372	1.57203	1.66112	0.510437	2.51556	2.16935
GGTG_01245	10.2784	11.6163	11.1874	9.29984	7.96287	7.37162	7.97679	7.71585	6.35309	4.57321	7.10059	6.59139
GGTG_01246	10.0379	8.63047	11.8765	8.03813	7.72356	8.67472	6.87962	6.65458	6.39247	4.3861	3.51804	3.61606
GGTG_01247	11.4929	11.9541	11.2172	42.0867	45.6759	37.071	77.5397	85.4165	80.3556	62.2118	62.1557	74.5405
GGTG_01248	53.9144	59.3095	56.9815	45.0198	50.2098	44.3834	64.0916	80.1294	64.9328	78.2129	68.9565	79.9285
GGTG_01249	11.0906	11.1181	11.4358	9.51618	9.93987	9.48894	7.13808	8.15239	5.81131	5.39218	5.49533	6.60079
GGTG_01250	3.01716	4.27344	3.21201	2.46296	2.05223	1.67937	1.55975	1.76018	0.634071	1.42882	0.270831	1.08438
GGTG_01251	0	0.147093	0.142146	0	0.44876	0.14864	1.93274	0	0.523797	1.18033	2.01357	0.537473
GGTG_01252	29.4659	28.3781	27.9786	15.2581	13.4	13.0098	23.7266	28.7361	27.9271	32.6176	37.1646	43.288
GGTG_01253	10.5956	11.257	11.0188	3.516	3.23123	2.99062	2.7137	2.49032	2.26292	2.58607	2.60972	2.42151
GGTG_01254	181.083	183.884	172.507	108.732	108.882	154.848	86.291	91.8467	72.9927	51.1015	65.3818	63.2637
GGTG_01255	3.69512	3.33781	3.22556	1.53898	2.26293	1.57403	0.487304	0	0.396198	0.297599	0.338456	0.542055
GGTG_01256	39.6785	39.3828	40.7858	34.4293	32.9223	34.8672	24.621	26.2259	21.7318	12.6364	12.4522	16.1865
GGTG_01257	8.98724	10.2079	10.5878	10.9038	11.4393	9.77172	13.3474	15.8645	14.9273	9.54703	9.07034	10.1686
GGTG_01258	67.9177	70.8849	69.8849	17.1256	21.6988	23.6597	22.7557	19.1769	31.4251	27.9377	29.2412	31.5915
GGTG_01259	92.2327	93.0017	97.9852	55.6706	61.7473	69.0763	71.7635	67.9658	95.4248	123.518	97.3776	111.257
GGTG_01260	238.984	222.79	239.266	133.588	159.823	162.749	229.23	259.902	302.906	485.589	426.697	483.422
GGTG_01261	99.8833	94.4986	97.2683	67.8149	72.3476	72.0057	74.5905	91.7571	88.6194	131.674	104.66	126.901
GGTG_01262	65.7538	68.7995	72.6089	62.8908	68.888	56.6476	130.331	141.229	152.363	239.568	228.617	244.024
GGTG_01263	23.0299	22.4489	23.0192	34.4825	37.4982	39.4165	60.562	60.4368	48.6516	48.9065	49.1318	48.0659
GGTG_01264	21.7653	21.9283	20.3868	24.5171	25.1206	26.7484	32.5425	31.7121	29.3519	27.3331	29.7805	29.4848
GGTG_01265	66.7882	62.5213	65.9141	43.7229	42.6576	43.9979	44.9034	43.6662	50.9308	32.4372	45.1596	48.4644
GGTG_01266	14.4191	15.3708	15.1155	14.3024	13.7348	13.0551	16.1305	15.0533	16.5491	14.8142	13.6912	17.6956
GGTG_01267	47.693	45.3776	43.3729	133.973	147.867	133.298	128.762	130.096	142.398	129.403	141.627	145.901
GGTG_01268	56.3481	56.4686	54.0888	226.927	261.478	228.049	211.397	217.26	233.417	227.861	256.873	256.872
GGTG_01269	26.9688	27.1177	25.8248	74.4651	104.618	84.7578	189.292	209.16	207.729	303	301.703	287.828
GGTG_01270	57.5894	54.176	51.9564	217.223	226.654	217.597	378.226	373.697	336.756	449.312	481.27	411.701
GGTG_01271	9.02377	10.5378	9.68667	8.37434	8.74742	9.52317	4.50283	3.84285	4.0881	1.34058	1.79828	2.6922
GGTG_01272	6.42253	5.72829	6.02713	4.75162	4.54599	4.57132	1.53876	1.53803	0.857877	1.12767	0.916064	1.41822
GGTG_01273	0	0	0.306503	0	0.322546	0	0.520933	0	0	0	0	0.579463
GGTG_01274	0.118606	0.11666	0	0.403416	0.949102	0.707322	0.191608	0.21623	0.830851	0	0	0.639407
GGTG_01275	5.44929	6.2658	6.9062	18.7378	14.1003	15.0537	9.38196	9.93459	10.3946	7.01688	8.55434	7.49375
GGTG_01276	2.9707	2.72275	3.33711	4.36323	5.47028	7.51597	5.01732	3.93882	3.42896	3.99666	3.33326	4.4891
GGTG_01277	4.49474	4.67532	4.61261	3.13428	3.48139	3.6768	1.89564	2.53808	2.12464	1.88368	2.0084	2.3588
GGTG_01278	17.8458	16.1156	13.2763	13.4462	14.7021	14.3298	12.894	14.9608	13.2395	14.0298	13.1179	15.7568
GGTG_01279	12.7517	11.8615	11.2981	4.12138	5.42527	5.10419	7.17752	6.31157	6.77031	8.9944	5.69729	8.60608
GGTG_01280	35.448	32.981	33.7094	18.1426	20.1988	19.3605	25.1688	21.3838	29.1336	37.3129	27.4154	31.3248
GGTG_01281	11.9447	12.1793	12.7208	9.78467	11.3015	10.339	11.3153	11.7052	12.0108	16.1652	14.5485	15.3962
GGTG_01282	14.1825	17.5268	17.5422	13.2967	15.4595	18.2533	12.484	10.7734	14.011	10.9428	10.2009	6.04479
GGTG_01283	0.655155	0.322204	0.311368	4.08539	5.24266	2.93033	2.64601	4.18044	8.60524	2.58549	2.94045	4.70929
GGTG_01284	272.085	255.377	266.331	145.249	148.403	163.104	152.475	153.538	190.015	150.123	141.125	158.813
GGTG_01285	31.659	32.1352	30.3597	54.5106	66.8787	51.197	107.559	117.075	110.79	107.074	98.8076	113.682
GGTG_01286	7.93237	8.3094	7.50216	33.6807	39.7519	28.3047	83.424	89.8058	74.8772	92.8168	90.1617	90.3739
GGTG_01287	15.5626	8.98474	13.8278	78.633	96.7851	69.9437	272.73	291.74	254.772	395.199	325.703	322.219
GGTG_01288	35.5833	32.6329	31.3595	22.821	21.3835	23.5938	26.0139	22.102	22.2849	30.2216	28.6595	24.696
GGTG_01289	80.9507	81.3015	84.9165	41.4694	39.4414	37.9049	63.2726	77.9481	61.5823	106.429	91.7217	98.7775
GGTG_01290	1.26696	0.913864	0.963415	2.20255	2.70358	2.18276	3.9571	3.69567	3.40218	3.33327	3.41181	2.12496
GGTG_01291	15.4557	13.3709	13.9273	12.275	12.5771	13.3087	14.9359	14.2514	14.8737	14.6446	15.2243	15.0329
GGTG_01292	17.1824	15.8283	18.75	15.8124	14.5043	17.8867	13.5577	13.1547	13.3639	12.1208	11.3774	11.1319
GGTG_01293	32.5932	38.7067	35.8631	26.6677	29.2367	25.4986	22.8574	24.9183	21.2012	28.8666	29.5939	26.2352
GGTG_01294	30.6976	33.0121	31.3491	36.5626	32.0203	35.0722	32.2609	35.4639	31.313	19.4256	22.5276	23.2656
GGTG_01295	8.76115	8.15784	8.96609	13.774	12.5611	14.2522	9.43577	8.30566	6.85335	5.70485	4.65306	4.51325
GGTG_01296	37.3137	37.6112	34.3686	41.886	47.8226	49.2204	64.0899	64.2333	63.1608	42.4246	40.3631	44.7853
GGTG_01297	123.536	125.082	126.793	122.415	165.259	153.556	262.713	311.081	275.911	285.847	237.641	255.663
GGTG_01298	16.1987	14.5828	10.1778	7.15951	6.86573	6.2765	5.5443	5.50594	4.08701	8.39711	6.46932	5.42716
GGTG_01299	0.0425952	0.0209483	0.0607313	0.0482933	0.213034	0.0846743	0.172032	0.194138	0.149193	0.126073	0.286762	0.229632
GGTG_01300	28.1025	28.6363	23.1412	16.6271	17.632	18.5975	25.3257	21.8632	21.5081	23.2355	23.8315	20.5118
GGTG_01301	2.82452	3.12945	3.51796	4.67472	3.99437	3.87228	3.4616	4.67587	5.34455	2.75463	3.93422	3.44214
GGTG_01302	32.819	31.5945	36.0175	32.8053	34.5724	30.3194	45.8474	47.201	50.5896	63.0688	61.6941	64.7883
GGTG_01303	24.729	24.037	23.8957	17.4893	18.1784	19.889	17.1765	15.5451	19.3394	18.4897	21.4973	21.5617
GGTG_01304	0.990594	0.426276	0.706183	0.210583	1.30051	0.923055	1.30025	1.69308	1.40954	1.09948	2.08404	0.890055
GGTG_01305	22.7011	26.3885	26.678	19.1865	18.9915	19.2816	12.0023	14.6733	11.5654	8.95873	7.87306	14.8343
GGTG_01306	4.79601	5.42188	5.26914	2.96596	2.58556	2.5692	2.36464	2.44139	2.29069	2.15078	3.07505	2.46243
GGTG_01307	40.7274	41.8342	42.6228	21.4	17.4903	22.4733	8.54142	8.75078	7.80567	9.68485	10.0021	10.1821
GGTG_01308	25.8761	29.9798	22.1814	19.2585	14.7677	19.8812	6.15502	7.23537	9.73054	5.63836	4.98746	9.69932
GGTG_01309	17.3903	17.9342	15.3131	13.7698	14.3033	16.5402	5.74997	6.26117	5.74117	4.62044	4.83439	4.37622
GGTG_01310	0.464341	0.304483	0.441365	0.526458	0.464467	1.23074	0.250048	1.69308	0.813195	0.305411	1.7367	0.278142
GGTG_01311	46.5369	46.3396	48.4153	35.1904	41.3682	42.0054	38.5864	42.5705	60.5487	78.1982	71.4055	80.8939
GGTG_01312	21.2973	20.6024	22.0644	24.6531	22.9	23.7389	24.0376	26.0205	21.5846	23.6894	20.7795	20.1398
GGTG_01313	26.4881	26.0693	24.5393	14.9342	14.3909	15.4597	12.0601	9.38413	12.4299	10.3775	10.7978	9.93929
GGTG_01314	12.604	13.5893	13.9552	11.1102	10.6678	11.8049	8.89432	10.1635	7.88333	11.6152	9.09147	9.45808
GGTG_01315	16.4205	15.1898	16.4574	62.9755	68.7727	66.4222	100.606	112.77	97.2753	71.359	74.137	91.7355
GGTG_01316	41.7794	49.2369	36.2522	28.779	27.8068	34.1623	24.9788	20.4955	39.2635	19.9582	30.939	18.0604
GGTG_01317	25.6493	24.7315	26.5219	14.2299	14.1341	14.4842	11.7369	11.2872	11.4696	10.9699	14.9333	9.72552
GGTG_01318	18.1609	19.8457	18.9228	7.63976	8.08436	8.79645	6.51287	6.85981	7.39651	6.93212	9.56399	7.00315
GGTG_01319	18.1015	17.2753	18.3451	20.523	20.0884	16.8248	24.0267	26.0439	24.6754	26.6918	23.4397	28.7044
GGTG_01320	13.2832	13.2656	10.9086	11.3384	11.6833	11.3564	7.64635	6.91241	9.58142	7.28066	4.05445	6.58487
GGTG_01321	102.976	107.54	105.18	104.47	105.232	100.911	141.104	137.738	151.346	164.733	151.415	163.175
GGTG_01322	2.27291	1.50662	1.64382	2.63299	2.07583	1.81713	1.357	1.26114	2.16333	1.65746	2.77207	1.24309
GGTG_01323	8.5728	9.60744	9.63719	13.9284	11.917	9.84685	12.144	15.6714	15.3995	11.4222	9.94448	13.1123
GGTG_01324	30.3061	28.9698	29.656	34.176	33.1588	31.6972	47.5157	40.8087	46.7427	50.5011	42.392	42.4149
GGTG_01325	6.54578	5.27591	7.77735	29.995	31.6465	28.4643	40.977	39.6129	48.4017	29.4199	37.1313	40.0263
GGTG_01326	36.5757	38.7524	40.8446	55.9698	62.5564	60.7057	115.277	113.348	116.147	122.508	115.122	124.565
GGTG_01327	9.08022	9.66718	9.29359	10.4299	9.52491	10.8336	16.0151	15.7171	14.8003	16.7091	16.5991	15.92
GGTG_01328	14.8169	15.1251	14.4666	14.3764	13.9099	15.8586	10.299	10.5688	11.2567	15.7933	12.4591	15.9883
GGTG_01329	4.43106	4.50918	3.17707	10.0303	9.83072	13.5631	7.85192	7.18377	10.0693	5.38516	7.70721	7.57693
GGTG_01330	4.3313	5.63857	5.20677	14.8766	14.0168	15.3209	11.319	13.2381	12.7166	8.04375	8.57632	8.92802
GGTG_01331	0	0	0.435916	0	1.3762	1.36749	1.85221	1.67218	0.803156	1.35738	1.02916	0
GGTG_01332	55.204	56.1346	59.0046	39.3768	39.316	34.2348	49.7113	51.0504	64.7395	48.7363	57.9592	59.7941
GGTG_01333	0.603432	1.66189	0.803003	3.55761	3.38014	3.11884	3.70441	3.08032	3.80442	3.09579	6.22911	6.0725
GGTG_01334	20.9111	21.1603	21.1772	208.473	267.209	189.29	1153.09	932.116	1315.97	1487.14	2025.69	2342.79
GGTG_01335	62.3034	56.2307	56.6639	43.8022	42.5578	44.9133	44.7953	40.9227	43.85	33.4843	34.0207	36.9977
GGTG_01336	15.369	15.8317	16.1281	15.6125	15.1915	21.0902	10.5067	10.5321	11.008	15.629	19.7316	17.1717
GGTG_01337	2.90319	3.32042	2.90393	3.84653	3.73127	4.93236	3.79026	3.60033	4.22708	5.12904	6.51501	4.88341
GGTG_01338	0.130341	0.0427344	0.206486	0.837406	1.26031	0.388655	0.912455	1.26733	0.836973	3.42918	3.11997	2.88878
GGTG_01339	5.39178	6.10511	5.52639	3.32933	3.54637	2.98704	7.61567	7.91392	6.17464	11.2785	13.0914	11.8069
GGTG_01340	25.6775	20.3876	22.6793	6.70814	6.96265	7.22608	2.62386	2.89053	2.91213	4.12048	4.16549	3.26613
GGTG_01341	35.8697	21.2655	31.9931	18.3842	15.728	19.5356	11.5101	8.95808	10.3263	11.6347	15.4374	13.2449
GGTG_01342	1.93614	1.58699	1.59708	2.4727	2.32623	2.31151	2.71439	2.45462	2.51383	3.18365	2.7967	3.33931
GGTG_01343	7.08233	7.23177	7.81693	9.46316	8.06647	8.00323	7.83259	8.41392	7.82456	6.41824	7.90538	8.93319
GGTG_01344	3.90437	3.1637	3.26937	5.88115	5.4862	6.39394	5.34637	3.96577	5.86087	3.52186	3.58814	3.44128
GGTG_01345	6.66143	6.61961	6.0804	4.52043	4.27231	4.6737	6.82093	6.30439	6.22764	6.92008	6.72698	6.95355
GGTG_01346	27.3395	26.4342	30.0866	31.0721	39.9584	38.2545	49.0984	47.6651	47.647	43.0784	41.398	43.8827
GGTG_01347	7.50611	8.43022	6.72989	4.94922	3.9937	5.50288	2.32203	2.13515	2.33074	4.41179	3.10606	3.06124
GGTG_01348	10.067	12.1298	15.5494	5.42152	9.818	7.75467	5.69215	5.04712	9.69664	12.9117	11.8604	13.5679
GGTG_01349	6.71269	7.09369	5.58956	4.84316	3.71795	4.96266	4.75001	4.04559	5.53789	6.67745	4.9798	6.28063
GGTG_01350	1.97929	1.7132	1.65559	2.60312	1.66305	2.67552	2.55803	1.58771	1.24787	2.34331	2.13201	3.27226
GGTG_01351	0.0859891	0	0.408671	0.779937	0.430062	0.341872	0.416746	0.470299	0.602367	0.678692	0.771868	1.23619
GGTG_01352	0.625375	1.02519	0.792574	6.61765	9.59168	5.59427	21.5529	13.6814	15.6981	9.46055	7.48478	4.12063
GGTG_01353	42.5646	41.6234	41.6323	42.378	43.1526	40.2609	60.2509	80.076	57.0246	91.7858	86.6504	95.1305
GGTG_01354	6.77796	9.4529	7.59647	9.17573	11.0298	6.938	8.98865	11.2503	9.21267	18.9634	20.4318	20.1789
GGTG_01355	346.989	362.404	328.75	131.535	121.536	160.626	69.5588	82.0886	69.8609	59.9716	74.0467	62.582
GGTG_01356	32.6105	35.291	31.4895	37.5605	36.6868	38.2774	27.5004	26.0194	23.7378	15.4967	13.5984	14.7578
GGTG_01357	87.0059	81.0257	77.664	86.664	76.8248	94.9541	65.6299	57.0744	63.733	53.661	57.0643	58.7752
GGTG_01358	17.3346	18.1564	18.2278	15.8284	16.292	14.4351	14.1274	13.3976	14.2621	13.7736	17.4921	17.4568
GGTG_01359	40.1121	52.6055	41.719	41.1939	56.9862	36.1133	31.931	41.8633	48.359	31.5448	43.0507	42.8313
GGTG_01360	29.8345	31.3308	26.4392	25.1784	23.2233	23.2993	20.1125	19.8344	23.7673	23.2378	19.884	22.7754
GGTG_01361	21.6713	22.1789	22.0828	17.0165	17.0947	15.5465	12.9227	13.4858	12.8475	7.77117	9.13573	10.561
GGTG_01362	47.5576	48.0638	47.3761	63.48	58.08	54.9486	79.4277	78.0978	77.0223	55.4322	63.4472	64.0152
GGTG_01363	13.7495	12.983	13.1065	27.3028	28.0959	21.5926	41.1881	42.685	41.0726	43.9513	45.4011	46.5218
GGTG_01364	26.2775	32.3796	25.8068	23.9112	26.8181	29.2024	15.5864	17.5009	20.1229	14.9238	17.7342	15.8565
GGTG_01365	0.891738	1.00241	0.847614	0.722164	1.59282	0.569787	1.95511	1.74185	0.892396	1.63389	1.14351	1.14462
GGTG_01366	6.44918	2.53736	4.59755	2.92477	5.80584	3.84606	6.77213	7.05449	2.25888	4.45391	6.51264	2.89731
GGTG_01367	26.8486	30.941	29.5195	13.8571	12.6263	11.5506	19.4212	12.4196	14.0357	9.4885	9.89191	15.8424
GGTG_01368	50.622	49.2608	49.7176	42.146	36.2764	42.6768	30.1313	28.4541	36.8225	19.4662	25.4329	25.797
GGTG_01369	13.4117	12.8849	12.044	5.52538	6.47368	5.85144	4.28294	3.90929	3.07253	3.38491	2.88722	3.01262
GGTG_01370	44.6691	44.6729	44.716	41.9856	36.5496	41.8256	23.9507	25.6633	22.5544	18.8692	20.4996	20.4522
GGTG_01371	18.0648	18.2723	17.528	20.404	18.8383	18.2608	25.6254	27.3619	25.0582	22.371	22.2237	24.0555
GGTG_01372	359.601	322.727	315.635	110.572	95.5734	147.492	50.7421	55.7596	54.8627	54.0061	60.2181	56.1469
GGTG_01373	27.3975	25.4965	25.7703	26.2048	27.3097	25.8593	31.6477	31.0712	28.7219	26.1144	27.9368	32.0382
GGTG_01374	36.4163	36.0989	41.2353	65.1671	62.3635	49.2683	86.6607	90.4504	91.5837	76.3491	88.4446	79.4115
GGTG_01375	66.3696	66.9439	69.7184	44.4378	39.4205	42.2876	30.7407	29.591	29.4484	24.9303	28.9048	28.8362
GGTG_01376	34.0333	32.3367	34.1992	33.9939	51.9319	52.0738	41.1294	38.0715	38.5065	30.619	32.3437	34.5019
GGTG_01377	14.9906	16.1875	16.6123	34.9451	35.2678	32.9288	44.7644	43.5051	43.5772	32.509	41.2273	38.0286
GGTG_01378	0.994572	0.782606	0.850823	1.97334	1.93994	2.42194	2.81178	1.54122	2.4385	1.47186	3.68265	2.32344
GGTG_01379	0.59317	0.65637	0.845729	3.44667	3.11499	2.06352	1.19783	1.35176	3.37614	2.63349	3.49421	1.73214
GGTG_01380	33.7242	37.7727	34.6125	23.516	18.7581	22.0107	7.55812	8.88475	8.39824	7.30833	10.5865	6.79592
GGTG_01381	0.0479939	0.0944133	0.0912382	0.435314	0.192028	0.381625	0.697808	0.34999	0.0840512	0.0947011	0.323108	0.344983
GGTG_01382	18.0974	19.4244	19.8979	43.2205	46.1556	39.1102	87.6407	96.163	79.7349	100.822	110.389	117.381
GGTG_01383	7.63143	7.63794	7.59923	5.96338	6.37082	5.76018	4.51121	4.00997	4.22048	4.30236	4.59258	3.88385
GGTG_01384	4.26603	3.98087	4.36686	2.10831	3.82953	3.3704	1.76712	3.39014	3.25661	2.8059	4.90941	2.9485
GGTG_01385	10.9058	11.4863	9.90748	8.8632	13.8532	10.8877	11.6156	10.557	11.2398	6.47481	8.66321	6.67715
GGTG_01386	9.37262	10.9068	13.9279	17.3615	15.5813	19.5501	12.3691	9.6266	14.5647	7.2934	7.10975	7.35387
GGTG_01387	68.3613	65.2101	63.7527	40.3618	35.6091	37.6914	20.8373	14.5793	27.1065	29.0141	26.6295	23.6421
GGTG_01388	17.9955	15.9578	14.1804	6.34286	7.83438	7.7848	3.31389	2.88979	5.55194	5.51948	9.83435	4.02133
GGTG_01389	17.0898	16.2559	16.1469	33.995	35.2125	28.0731	22.8143	22.8542	17.0256	11.7116	8.26728	8.91894
GGTG_01390	18.9206	18.8464	18.6185	19.6665	21.4616	18.6203	9.26902	8.9519	8.64604	4.47585	5.62932	6.37809
GGTG_01391	16.3336	15.4537	12.9625	17.3428	15.1451	16.8016	10.471	13.2346	12.2592	17.2913	19.4325	15.2815
GGTG_01392	21.8748	23.7645	25.2778	27.8685	27.1463	29.4344	24.0222	22.1767	26.2985	22.223	27.3448	27.965
GGTG_01393	33.1133	34.5464	31.1194	38.0727	36.3005	36.1946	42.8761	42.4512	41.5429	35.3432	35.372	38.1772
GGTG_01394	20.0846	19.151	17.8648	17.5486	16.3424	21.0618	21.3334	21.0515	20.4375	15.6341	15.9887	16.5561
GGTG_01395	8.53622	9.87599	8.14492	7.2308	6.93552	5.72135	5.12512	4.71045	5.26952	4.64651	5.72479	4.58428
GGTG_01396	20.8676	20.5738	19.6475	15.605	13.5701	16.3281	11.8748	9.44346	9.50348	7.30067	8.19226	8.24453
GGTG_01397	0.108809	0.802679	0.723972	2.40561	2.61212	1.73039	1.31835	0.89266	1.33389	0.536751	0.488353	0.391061
GGTG_01398	12.9153	12.8127	14.1406	4.9929	4.77515	5.59093	4.36425	5.06001	4.99032	4.52731	4.65059	4.5221
GGTG_01399	24.7032	24.991	26.034	33.25	40.9189	32.9131	47.3063	43.7519	45.7302	36.1454	39.0326	39.4068
GGTG_01400	29.0132	30.4624	30.7512	41.7054	46.6986	39.1651	68.4929	53.7335	67.5962	60.4859	66.1417	59.8439
GGTG_01401	14.9766	12.9553	16.015	21.8315	22.471	23.0598	25.1668	21.3311	25.76	17.0186	15.9042	16.3401
GGTG_01402	21.5034	22.3694	24.8843	14.8183	18.031	14.3017	22.7287	29.4385	25.1291	34.2281	30.5857	32.0339
GGTG_01403	7.35147	8.36267	8.99287	6.59544	6.13854	7.40223	11.6181	9.78961	8.62035	7.5052	7.17276	7.63922
GGTG_01404	8.72802	8.85716	7.82525	23.1283	27.3717	26.3151	41.6648	37.9073	38.6598	39.0731	32.1754	39.1455
GGTG_01405	21.525	24.9916	24.4148	21.1338	27.7459	21.4497	34.0567	38.6353	35.4619	23.2069	26.8909	24.8234
GGTG_01406	22.4279	19.092	18.3889	17.2271	16.8897	15.1024	14.002	12.68	12.5554	10.4302	9.70105	9.65277
GGTG_01407	50.735	48.6362	46.8047	34.3964	46.9877	38.0383	25.3792	32.8662	29.8578	21.6481	25.5449	26.5647
GGTG_01408	20.0788	21.2859	20.624	27.2728	28.6634	26.5343	28.0329	27.5966	24.5202	30.373	36.0725	30.2129
GGTG_01409	23.848	23.0696	24.0764	32.9184	27.0273	27.6387	45.334	46.1365	39.5346	50.0262	45.7232	46.0172
GGTG_01410	44.2117	42.1651	40.6345	34.3133	39.4021	40.92	21.574	22.5456	22.8338	14.1109	12.147	14.058
GGTG_01411	0	0	0	0	0	0	0	0	0	0	0	0
GGTG_01412	56.5848	65.8599	64.6102	16.1715	13.2828	16.444	9.86815	9.39887	11.3542	8.41557	10.4123	7.38344
GGTG_01413	0.368086	0.868916	0.909669	1.25198	0.589098	0.365856	0.237858	0.134211	1.16033	1.01683	0.991222	0.529165
GGTG_01414	2.07672	1.91499	0.863607	5.73916	4.67388	3.0962	3.14526	4.02269	1.81847	0.76833	2.33017	2.09919
GGTG_01415	0	0	0.163468	0.194984	0	0	0	0	0	0	0	0.618094
GGTG_01416	245.834	292.214	269.885	74.5654	61.7021	71.9059	56.7874	38.4508	58.3833	35.3516	43.7675	40.7534
GGTG_01417	174.26	201.237	182.099	65.2916	49.0773	61.0618	28.2122	29.5635	36.3726	22.7264	34.4775	30.1118
GGTG_01418	3.62855	1.56145	1.07781	4.6282	1.81477	7.66395	4.39645	7.85555	6.35464	4.47489	3.56247	4.48288
GGTG_01419	13.9369	13.9719	15.7949	21.8788	15.0131	18.1148	16.0204	17.5904	14.0813	16.9232	16.8408	21.1918
GGTG_01420	9.20676	8.26828	8.9203	8.87515	6.53991	6.58694	7.83196	6.08146	7.86712	10.7947	11.9773	7.91267
GGTG_01421	43.9464	42.384	44.725	25.0658	25.4021	27.3896	19.5674	20.2759	20.8967	16.4367	17.3797	14.0791
GGTG_01422	22.9875	21.4741	22.1034	10.0757	9.48194	10.3641	8.03982	6.48068	6.32918	3.88705	5.05223	3.59322
GGTG_01423	0	0	0	2.76127	1.41039	0.891841	0.207079	0.934756	1.34691	0	0.575306	0.460691
GGTG_01424	1.39651	1.14467	0.995559	3.16666	1.97893	3.81715	2.44408	0.84866	1.42666	1.60743	3.39506	1.04565
GGTG_01425	9.31515	9.61525	10.588	8.55343	8.82168	9.50515	8.6401	8.20064	7.78459	5.626	7.07399	6.68305
GGTG_01426	0.178293	0.131526	0.381309	0.606431	0.0891705	0.265819	0.288032	0.162522	0	0.0879514	0	0.400493
GGTG_01427	17.3859	17.5804	15.762	14.3772	11.5363	14.1438	13.5336	12.7099	12.0083	21.1155	20.9241	22.6844
GGTG_01428	2.90426	3.06491	3.42193	1.93793	1.84591	2.52583	1.0019	0.910034	1.35102	1.28343	1.15413	0.97856
GGTG_01429	2.1211	1.94853	1.92104	0.521807	0.800632	0.815455	0.161634	0.364809	0.35044	0.315875	0.134715	0.395548
GGTG_01430	7.97889	8.64274	7.92008	2.80548	1.94475	2.96141	1.95796	1.47304	0.840169	0.996448	0.963262	1.36122
GGTG_01431	0	0.0575038	0	0.132567	0	0.116217	0.0944468	0	0	0.346075	0	0
GGTG_01432	0.0755948	0.0743548	0.143708	0.428537	0.151231	0	0	0	0	0	0.169641	0
GGTG_01433	500.827	472.87	414.646	251.915	233.478	271.247	215.357	226.416	230.374	302.32	260.04	316.252
GGTG_01434	5.02705	3.1229	4.02384	8.09935	10.0568	9.59872	4.91547	5.54712	7.18207	6.52588	7.12494	6.89412
GGTG_01435	1.04346	0.513173	0.826526	1.38023	1.04375	1.38285	0.561905	0.317056	0.304568	0.343159	0	0.312519
GGTG_01436	4.94992	5.99228	6.29745	10.7925	10.3596	7.94759	15.7472	19.8532	18.5378	33.2083	12.6461	22.7167
GGTG_01437	17.1978	12.8559	11.7697	17.9386	24.4275	21.1961	25.0048	30.7262	24.0947	35.292	24.6998	22.8695
GGTG_01438	4.47389	5.17976	4.62904	4.70252	4.82472	4.67839	5.30775	5.52252	6.20277	6.1611	5.69968	5.69474
GGTG_01439	14.9884	16.8655	16.9821	11.0118	10.6347	10.0509	11.4935	10.2743	11.4096	12.5398	9.68697	9.91185
GGTG_01440	14.1186	14.3531	13.2303	16.2618	16.5926	16.0413	24.3802	23.6021	25.8178	26.6281	31.4034	28.3297
GGTG_01441	8.94519	8.62161	8.34591	6.0817	7.17908	8.01232	8.15742	8.41349	12.6742	15.1079	13.2817	15.2938
GGTG_01442	2.78953	1.98162	3.82995	2.02061	1.86019	2.23351	2.75397	2.26026	1.76413	1.68186	5.04274	5.29132
GGTG_01443	173.176	153.595	137.833	59.2563	56.6714	77.2322	40.5811	39.1588	53.436	61.1047	69.9532	70.7366
GGTG_01444	34.2196	33.3253	32.3204	35.1893	36.3419	41.3208	41.1277	43.2527	45.8653	28.831	32.85	28.7633
GGTG_01445	33.5901	32.0567	34.5619	20.7679	19.805	19.4555	12.4406	10.5735	12.6116	11.8572	14.7866	11.5802
GGTG_01446	3.49199	5.01283	5.11337	8.13227	4.909	9.09922	6.55613	7.74273	8.26418	9.68377	9.3189	7.46235
GGTG_01447	2.40526	2.82668	2.40501	1.7708	2.06221	2.17336	2.01855	2.84742	2.46174	4.99259	2.45347	2.91895
GGTG_01448	21.2583	20.1911	20.137	29.8171	28.4252	30.0969	31.5695	29.0337	27.4423	22.3428	23.197	23.7611
GGTG_01449	46.302	46.5821	40.3787	24.3353	22.283	25.2128	24.9555	25.0497	24.8462	23.0211	24.0835	21.5501
GGTG_01450	0.97221	0.173866	0.756085	1.00206	1.50291	1.14201	3.92652	5.07561	5.26265	5.31908	4.46262	4.05004
GGTG_01451	0.0762465	0	0	0.0864463	0.0762671	0	0	0	0.534119	0	0.513311	0.137016
GGTG_01452	0	0.58414	0	0.168332	0	0	0	0	0	0.29296	0	0
GGTG_01453	15.0755	15.9799	13.7731	2.57213	2.92808	4.50981	3.1921	4.93648	3.20408	5.19849	4.10568	4.2083
GGTG_01454	46.6566	49.5592	49.6246	38.8687	39.7176	38.0342	37.995	39.2463	40.298	47.4945	47.7386	50.1075
GGTG_01455	39.3739	46.6072	46.4594	43.5636	46.1751	44.2635	51.3256	49.2577	55.1641	70.4589	55.4526	63.4359
GGTG_01456	5.3898	6.49489	6.30329	4.0952	4.82673	4.15108	3.78377	4.21855	3.40994	3.34087	3.2296	4.05677
GGTG_01457	90.7178	91.2957	81.5229	44.2259	43.5703	45.5314	85.5576	86.8876	95.3764	154.827	137.253	128.691
GGTG_01458	109.829	111.7	109.464	107.662	128.553	112.747	211.791	243.791	233.964	370.956	332.26	326.486
GGTG_01459	32.4573	37.8688	33.4884	19.7785	20.2248	24.1766	18.0513	20.5788	18.304	23.248	18.3372	19.6697
GGTG_01460	14.5016	13.1425	14.459	17.4374	16.9169	16.1783	61.0742	64.9362	65.3895	69.3605	79.4281	88.3204
GGTG_01461	28.1666	28.3738	29.5536	50.8331	55.5999	47.6067	149.04	126.764	122.247	141.362	126.875	123.483
GGTG_01462	50.5191	48.6071	52.6531	59.7338	77.2622	52.3666	191.142	198.554	214.702	426.596	322.118	407.52
GGTG_01463	65.9899	64.5161	67.6641	53.9566	67.898	61.1416	132.515	139.118	179.709	300.014	264.146	291.591
GGTG_01464	7.45341	7.06933	6.70507	6.41332	6.61226	4.6963	5.19626	4.6912	4.31218	4.77102	3.08637	3.90655
GGTG_01465	7.93988	10.3199	10.1525	39.9733	49.4486	31.755	53.598	52.3863	57.7721	38.2347	50.6958	40.9357
GGTG_01466	21.6367	20.8971	19.8227	24.1863	28.4221	25.5217	29.4091	25.4259	29.3701	23.9185	21.9373	19.2065
GGTG_01467	1090.48	1031.11	913.083	1079.21	1004.85	1162.8	1354.72	1339.04	1461.43	1777.06	2007.86	1981.94
GGTG_01468	2.49594	2.93352	2.81476	6.76283	7.02439	6.43332	6.93676	7.82815	7.70503	10.9351	8.73395	10.4909
GGTG_01469	0.448639	0.441279	0	3.81491	4.4876	4.01328	6.88538	6.5433	5.49987	7.082	1.51018	6.04657
GGTG_01470	8.30738	7.72388	7.65102	10.0596	11.9359	11.0175	10.2838	9.2977	9.23279	9.43271	8.7697	9.05425
GGTG_01471	18.2592	17.5938	15.8451	6.86226	6.79831	7.09138	3.60528	3.63705	3.78988	3.336	2.20052	2.91662
GGTG_01472	298.518	264.315	248.772	166.743	167.815	191.159	102.619	110.21	122.586	135.902	136.416	147.378
GGTG_01473	19.1298	17.3002	17.2916	11.737	12.0976	14.0856	5.30405	5.86347	6.27792	7.53612	7.66856	10.7163
GGTG_01474	34.6487	36.2981	35.7772	9.1297	9.98779	12.7373	20.0336	20.8463	28.2448	51.3899	47.9643	53.2098
GGTG_01475	0.163357	0.160677	0	0	0	0	0.527805	0.297815	0.572169	0.644667	0.733173	0.293554
GGTG_01476	0	0	0	0.213681	0	0.0468318	0	0.0858994	0	0	0	0
GGTG_01477	0.172409	0.186539	0.114715	0.781892	0.465631	0.325593	0.250675	0.660069	0.78504	0.272157	0.270831	0.216875
GGTG_01478	1.13254	1.48528	1.0765	1.21271	0.755231	1.18821	0.609873	0.917657	0.991702	1.11736	0.282391	0.339198
GGTG_01479	0.466381	1.03215	0.775782	3.7014	1.7494	1.97011	1.8836	0.850259	1.22515	0.92026	0	1.88571
GGTG_01480	0.0478086	0.329171	0	0.325225	0.478216	0.332633	0.386174	0.174319	0.334907	0.754684	0.64372	0.343651
GGTG_01481	71.8298	76.1733	80.091	39.1585	35.6974	36.4546	33.2102	24.2216	34.363	31.4906	48.9517	38.7189
GGTG_01482	113.062	135.653	134.15	73.9683	62.2619	62.4193	56.6417	51.9858	49.9382	48.6031	87.6444	59.6161
GGTG_01483	4.60069	2.45655	5.87237	2.68259	2.62968	2.87434	4.2471	5.27215	6.21551	1.03749	2.65483	4.25186
GGTG_01484	23.6194	23.7352	22.0584	19.6305	15.3213	20.6217	14.9055	13.5109	12.4006	17.7173	16.5568	20.4065
GGTG_01485	2.66289	0.982203	0.949171	5.66084	6.65902	7.60942	12.368	11.5299	19.2369	22.3311	11.2045	15.552
GGTG_01486	49.7553	52.2456	56.8352	46.57	43.1821	41.9935	37.7536	39.0791	42.0559	39.7523	39.0613	44.3538
GGTG_01487	40.1365	40.6619	39.7468	66.5133	75.5074	64.5694	103.003	109.045	108.279	106.424	91.2005	98.0288
GGTG_01488	5.38073	5.44747	6.09886	5.3603	6.17037	6.13133	7.89242	6.81336	8.91065	11.9055	14.1462	13.0676
GGTG_01489	0.338318	0.554614	0.964731	0.383576	0.338409	0.224179	0.546553	0.822381	1.77748	1.11261	1.51843	1.62123
GGTG_01490	2.44976	1.6794	1.6582	1.59915	1.44798	1.5126	0.959416	0.609021	0.975055	0.21972	0.499771	0.600307
GGTG_01491	26.996	30.1395	25.6372	19.6292	17.2696	24.3604	7.64577	8.76033	7.52724	2.85876	4.55174	3.86188
GGTG_01492	8.04477	10.1583	10.5917	12.0791	8.37318	9.18463	9.74726	9.11695	8.18669	10.9401	7.80678	9.27955
GGTG_01493	4.10504	5.36155	5.50107	17.396	17.7036	16.6217	18.6992	18.7711	20.3888	20.7812	17.4425	17.1118
GGTG_01494	257.488	258.794	230.05	73.3816	77.1266	128.064	51.0368	67.357	52.865	44.3754	72.2469	56.7711
GGTG_01495	22.742	25.6467	23.0615	39.9027	41.2859	39.6882	38.7232	44.2321	41.1589	41.1829	37.2596	34.9845
GGTG_01496	59.7964	61.2799	54.562	42.6721	45.5556	49.0304	42.4542	49.7367	58.6008	38.3412	43.2302	44.8229
GGTG_01497	31.5208	36.8106	31.5226	52.5585	57.9236	51.0767	52.3317	54.1897	48.9985	41.6332	43.432	42.4363
GGTG_01498	18.5366	22.0613	19.628	24.4629	25.4761	23.362	22.8786	29.1304	21.4255	27.7979	31.4479	25.8489
GGTG_01499	23.4121	22.6699	21.6108	33.9174	36.0645	34.0264	40.4279	33.3873	34.1679	32.543	35.1427	39.5476
GGTG_01500	43.0246	43.5432	46.6314	52.9219	53.5923	45.7762	60.0202	65.4144	67.2924	62.0433	67.2214	60.0048
GGTG_01501	29.9564	26.2616	26.2367	26.7982	35.3511	29.5185	29.7453	28.4531	35.4079	21.506	25.8335	24.4533
GGTG_01502	11.765	11.5046	11.8675	14.2722	15.508	12.7165	14.6288	14.0699	13.756	9.81377	10.2374	8.87589
GGTG_01503	7.8272	7.20317	6.73742	7.00801	8.06454	7.3791	10.257	7.22674	9.76599	8.15314	8.66938	8.63252
GGTG_01504	24.781	22.1352	24.225	8.86281	9.10897	8.65083	6.57464	6.31759	7.65651	8.38812	6.55573	5.57552
GGTG_01505	17.466	19.526	19.1393	4.5079	5.34066	4.77053	1.74345	1.55328	2.53657	0.44831	1.65704	0.408282
GGTG_01506	18.8526	18.2298	18.2734	14.6113	15.1234	15.8861	18.6302	21.0242	19.2654	25.1931	22.7486	25.952
GGTG_01507	17.2542	16.5601	15.2655	8.59661	10.3912	9.67265	8.58409	10.6668	12.1287	14.1367	10.5843	11.4797
GGTG_01508	7.79406	7.34137	6.71778	9.73535	7.79617	7.72495	9.319	9.51303	8.48284	9.25357	9.83226	9.77256
GGTG_01509	51.5934	54.5283	56.4447	70.7679	68.4051	70.486	49.6827	55.6982	56.5162	48.3069	46.0851	46.1752
GGTG_01510	1.84812	1.51484	1.61029	2.61919	3.8513	3.3677	3.23445	2.80776	2.69717	1.21557	2.41929	3.59786
GGTG_01511	14.6677	15.2376	11.9577	2.98964	4.45097	6.00628	2.5737	2.00305	2.21278	2.27636	2.95871	1.77695
GGTG_01512	27.0069	36.8387	27.3658	19.354	21.9172	30.3887	22.6381	27.8696	29.0029	23.1258	17.7244	22.4345
GGTG_01513	76.388	79.662	71.197	186.091	196.777	188.227	262.76	268.104	247.924	278.752	306.526	280.143
GGTG_01514	23.8208	24.4198	26.5027	21.8217	23.388	18.1483	32.3052	23.048	34.572	33.1404	28.3703	32.4828
GGTG_01515	30.8647	24.7898	34.3718	39.9632	37.815	39.5725	34.5199	28.3012	39.9801	11.8921	20.0822	25.5989
GGTG_01516	0	0	0	0.383576	0	0	0	0	0	0	0.759215	0.607961
GGTG_01517	13.9448	19.9619	21.1034	16.9497	13.9029	10.75	13.0444	14.8664	14.9408	14.8058	13.968	14.9204
GGTG_01518	53.6914	57.6117	58.2382	15.6311	15.7178	20.64	9.82207	10.6159	14.8467	6.58978	10.4731	9.77152
GGTG_01519	18.6719	20.7822	24.7538	5.84953	5.65224	5.86067	3.57211	4.47904	5.16315	0.48478	6.61601	0
GGTG_01520	58.3452	54.6315	52.5521	19.354	25.9949	32.921	11.5248	14.8638	16.9555	9.55195	12.0068	12.8197
GGTG_01521	0	0	0	0	0	0	0	0	0.675552	0	0	0
GGTG_01522	0.586845	0	0.139452	0.166337	0.146751	0.583289	0	0	0.513868	0	0.329233	0
GGTG_01523	34.91	40.408	34.4659	57.7299	45.9161	68.8218	47.6727	42.1951	46.9509	48.333	44.148	37.0856
GGTG_01524	18.7735	19.818	20.9813	11.2868	10.9847	12.0086	8.52991	7.0524	8.41209	6.25835	6.95299	7.21506
GGTG_01525	0	0	0	0	0	0	0.401683	0	0.217723	0.735931	0.557977	0.223407
GGTG_01526	23.1923	25.433	22.9476	15.0769	14.674	14.6729	13.6186	15.4408	13.123	14.0048	15.513	15.8837
GGTG_01527	67.8679	61.3053	64.5755	47.6992	38.7922	41.1968	17.1174	16.6656	16.3731	10.9319	12.5105	10.3292
GGTG_01528	43.7327	45.525	43.7393	41.3095	37.3003	40.9063	27.3079	30.8868	29.1117	15.6072	18.5516	19.5783
GGTG_01529	12.1859	9.66612	10.0883	19.387	23.3954	25.5916	23.179	21.8577	25.1273	15.1251	14.1142	15.5406
GGTG_01530	7.13042	8.80544	7.4046	6.65974	7.41513	6.6189	4.87156	4.98217	3.35565	2.2933	3.73598	2.59656
GGTG_01531	0.152118	0.249372	0.192788	0.517403	0.253599	0.90718	0.245747	0.184884	0.444005	0.100053	1.0241	0.182239
GGTG_01532	14.9486	13.9274	14.4063	19.6318	18.5247	17.7884	18.2463	21.4237	18.3983	26.8745	20.1276	20.8933
GGTG_01533	12.9645	9.3687	14.0834	16.7987	22.4955	26.5609	30.3477	34.2474	44.9458	56.9057	49.2808	38.512
GGTG_01534	13.7722	13.731	12.8527	15.6618	18.0756	15.9909	31.7553	33.8577	33.6936	50.2328	41.6762	42.3729
GGTG_01535	72.2541	66.6701	66.5003	37.5849	30.9505	37.9501	13.1402	13.1981	13.5104	9.04513	12.106	9.09142
GGTG_01536	6.88385	7.69044	8.68391	7.90108	6.7582	6.63096	4.80531	2.78887	5.5813	3.85694	4.86325	5.34522
GGTG_01537	9.56064	11.4733	10.1757	7.68244	7.79914	7.41151	4.69855	4.62543	5.25604	7.38726	5.62411	6.78328
GGTG_01538	14.0925	12.7122	12.8687	5.70607	6.16137	6.50522	4.93693	5.41465	6.05991	5.97349	7.15077	6.65287
GGTG_01539	11.1704	10.8905	12.2835	8.02221	7.48717	7.50491	7.91157	7.82339	8.26103	8.30589	8.27002	8.53558
GGTG_01540	13.4087	13.1114	11.381	10.878	10.2264	9.51684	8.09936	7.41965	8.0915	5.58643	6.70636	6.1829
GGTG_01541	40.8261	39.7703	38.4861	99.1877	114.209	100.444	159.994	171.25	150.461	110.767	115.403	127.482
GGTG_01542	31.488	29.5066	28.5143	26.534	38.0937	33.8348	37.8079	43.0542	29.8079	44.08	49.6542	61.1722
GGTG_01543	133.749	156.813	131.324	126.814	159.628	144.996	196.984	266.527	183.469	271.062	235.449	268.658
GGTG_01544	32.5757	33.0286	30.5302	38.6923	37.9697	41.3119	56.3851	60.2205	47.5413	49.8741	43.2064	46.8148
GGTG_01545	30.0962	23.682	33.2386	24.373	17.2025	17.6634	29.6353	33.4435	32.1262	37.328	37.307	25.7539
GGTG_01546	39.4131	36.674	36.4518	30.2125	30.6984	32.8303	29.3011	37.1391	34.9311	38.9373	37.1213	40.3354
GGTG_01547	4.10402	5.65139	5.23842	11.3002	11.9635	13.636	9.85037	13.6814	11.4997	12.0313	18.1564	16.6464
GGTG_01548	17.6562	15.2808	14.4602	16.1505	17.3383	16.6329	22.6402	21.4314	18.1652	37.2952	32.0702	35.125
GGTG_01549	17.4267	17.0894	17.6736	12.1253	11.8823	12.5169	8.18837	7.49409	8.44958	7.14874	6.93802	6.83911
GGTG_01550	13.8666	10.922	11.6359	9.21186	12.1907	11.5214	13.3009	12.3438	14.1343	11.4362	8.75189	12.1672
GGTG_01551	47.0977	39.3678	44.6615	31.1234	28.8419	27.3954	30.0699	28.486	35.5203	31.6153	28.5363	26.1932
GGTG_01552	16.7234	14.3492	26.7186	28.6425	29.1849	35.0124	24.7174	29.191	51.7205	18.2545	31.1409	26.8551
GGTG_01553	10.385	12.6488	13.4835	5.06041	4.59715	4.04097	4.78321	4.10883	5.95918	4.79589	6.74352	5.0824
GGTG_01554	17.9424	17.0836	16.5411	4.82251	4.47414	5.82152	4.0084	4.09268	4.52268	5.62862	7.53771	5.97536
GGTG_01555	7.175	7.34833	6.81997	11.1539	11.0244	8.30787	11.5912	8.09117	7.64294	7.29776	8.63165	7.44371
GGTG_01556	10.5045	9.86919	9.79633	6.82562	5.79887	6.40241	3.64215	3.56818	2.99376	4.93742	2.39066	2.8048
GGTG_01557	19.2598	19.5161	20.1946	18.4926	16.2749	15.2148	15.8488	16.2395	12.0512	13.1824	9.67962	11.6448
GGTG_01558	5.75128	7.45112	7.95527	18.1994	16.4214	14.675	19.7265	17.9578	19.0544	13.3809	14.1103	15.1171
GGTG_01559	9.85388	13.2583	11.1335	11.0667	11.2514	15.4305	9.31109	7.28752	12.3729	5.86976	8.97036	8.18557
GGTG_01560	327.788	389.009	273.112	124.399	105.447	89.692	78.0072	46.4126	123.811	76.5297	274.654	75.6031
GGTG_01561	24.5758	23.9403	26.13	41.8844	36.007	38.2845	22.2689	24.6997	22.3474	14.7654	22.449	17.6935
GGTG_01562	195.212	187.161	190.578	79.6057	64.5859	85.375	37.7135	27.892	38.9153	36.2361	53.1901	49.4322
GGTG_01563	36.0066	35.033	30.785	39.8625	29.9678	38.5887	21.9798	20.0021	17.0481	13.152	10.383	10.3725
GGTG_01564	208.298	226.298	206.718	66.9226	62.7162	65.1875	41.5334	44.0009	74.4281	22.7764	51.218	32.9999
GGTG_01565	153.606	144.888	140.602	48.8979	50.1859	58.5891	33.3397	34.6951	57.5675	17.8004	36.0513	31.978
GGTG_01566	3.21095	3.89419	3.0817	2.86291	1.90215	3.50135	1.51086	1.19351	1.80164	3.07564	2.09874	1.45654
GGTG_01567	0.75045	0.73814	1.85462	1.10609	2.32703	1.11885	1.93977	1.36814	1.31426	1.62886	2.02089	2.29257
GGTG_01568	9.38062	8.45786	8.71831	17.5781	15.1434	16.4202	6.90368	8.31337	7.11888	6.22134	5.96444	7.39839
GGTG_01569	14.3116	14.0487	14.6101	24.2743	25.8825	23.0728	21.4558	24.9957	17.0935	9.94034	8.67148	10.493
GGTG_01570	0.889755	0.51051	0.422864	0.840651	0.964163	1.10546	0.239567	1.21658	0.779109	0.29261	0.332782	0.532967
GGTG_01571	31.1875	29.7376	29.4043	8.54167	9.52861	10.3189	4.75958	5.65254	6.63382	5.12133	5.03735	5.4204
GGTG_01572	16.5638	15.8285	15.8082	12.9014	16.5683	13.5857	20.3954	17.6151	21.9328	20.0618	18.3586	16.3951
GGTG_01573	111.159	103.27	93.54	34.5776	28.3389	40.8314	14.2692	15.6471	12.2581	7.07008	10.0977	8.68492
GGTG_01574	233.298	213.4	197.283	64.4227	46.6043	77.3429	13.0017	13.2582	12.3964	7.46189	10.5535	7.14414
GGTG_01575	8.21899	7.95931	9.65226	8.52694	7.23721	4.92044	7.07465	6.71099	6.5578	3.50651	4.9849	4.16287
GGTG_01576	16.2958	17.1783	16.4323	13.9505	15.1663	13.8849	13.1629	13.1321	14.2073	14.9822	16.0851	14.7904
GGTG_01577	7.4177	6.14022	7.19028	13.5726	15.6475	10.0007	24.4412	21.8246	23.7946	24.201	22.0848	26.9234
GGTG_01578	32.7844	31.8781	33.6205	29.3639	31.7941	26.9479	38.1807	39.2174	49.418	58.425	56.3591	66.5746
GGTG_01579	65.192	64.5206	68.93	45.4199	46.1857	46.846	64.0645	72.3747	67.2115	88.9653	78.764	98.053
GGTG_01580	76.1498	71.0283	68.2295	25.4363	24.0865	32.055	12.7638	17.4027	13.6477	10.1094	11.4368	10.079
GGTG_01581	47.6844	44.485	39.4237	31.7243	32.8189	36.5965	28.348	26.0957	24.3883	20.4175	25.1556	18.2846
GGTG_01582	386.291	416.724	372.509	339.486	296.832	337.309	189.286	206.894	202.557	135.463	162.891	167.6
GGTG_01583	52.1575	67.4235	57.9025	44.464	47.1934	51.8415	35.2693	40.2854	29.6341	28.0206	29.6338	30.6463
GGTG_01584	2.66289	0.982203	2.84751	3.77389	1.99771	2.9776	6.45285	2.42735	3.49762	3.28399	2.98788	5.3834
GGTG_01585	135.633	138.647	137.163	142.268	136.853	127.986	136.642	159.38	131.697	160.881	146.375	167.417
GGTG_01586	23.4041	21.3541	21.5483	22.5339	23.2975	23.571	21.1623	21.1024	23.1388	22.1712	22.4275	21.257
GGTG_01587	23.7384	25.4235	24.7244	27.9502	28.7611	27.2282	26.9544	25.4624	25.1982	24.5531	24.348	26.1508
GGTG_01588	71.0272	81.7242	77.043	103.741	95.1728	107.951	108.628	116.323	102.655	80.3823	101.173	88.0731
GGTG_01589	151.549	145.261	145.468	129.493	118.831	133.559	95.2903	102.098	88.0176	100.042	95.4335	93.9877
GGTG_01590	46.7012	43.9336	45.5992	30.8578	31.1426	38.2773	35.1752	36.3564	33.8553	42.1603	37.103	41.8699
GGTG_01591	60.4216	58.3028	59.6115	54.8556	60.7821	58.1183	50.5652	50.7923	56.4217	43.8887	43.4819	43.4726
GGTG_01592	34.357	34.9911	36.5923	28.9929	27.8758	28.8925	23.1008	24.5787	24.0981	30.9959	27.5608	29.854
GGTG_01593	5.91517	6.07673	6.87192	3.27872	6.04826	4.31151	4.67181	6.94965	4.83428	3.37184	6.19461	4.9605
GGTG_01594	20.5117	18.9143	17.4897	45.2288	49.5582	49.8442	56.4054	70.1153	68.5422	37.9439	48.23	39.9766
GGTG_01595	23.0562	23.7487	21.1002	37.6215	42.9576	34.8174	56.4306	64.2834	61.9247	41.1988	40.2671	40.1876
GGTG_01596	13.4536	13.4598	13.0558	12.9871	14.0468	13.474	15.8143	16.3982	14.5855	14.2087	13.9166	15.1965
GGTG_01597	49.3543	51.7174	54.0562	38.63	31.0428	33.8656	19.3765	21.6951	17.0564	6.98259	8.15205	8.04741
GGTG_01598	48.6024	47.3491	49.2566	50.4967	48.0972	45.8681	48.159	44.1045	43.466	37.5642	36.662	35.1905
GGTG_01599	23.1334	19.7765	20.7469	13.8366	14.4384	13.6503	14.9282	14.5229	19.029	17.0389	16.0889	16.3765
GGTG_01600	72.4087	68.7711	69.6714	45.3843	65.4881	67.0188	89.6723	102.817	116.527	127.079	111.389	109.658
GGTG_01601	210.533	229.896	216.539	198.793	185.307	195.424	329.004	339.199	299.783	417.001	411.065	462.852
GGTG_01602	12.0709	14.5539	16.8403	38.8497	36.6121	28.2528	46.8643	57.1458	35.4601	39.569	58.9824	62.9756
GGTG_01603	38.9968	38.1572	40.5686	57.4056	54.2545	50.9063	100.347	105.369	95.9684	108.73	119.267	131.116
GGTG_01604	37.5162	38.7338	41.6718	31.5224	33.1769	31.0398	38.256	37.9557	41.4716	47.3949	47.7765	47.899
GGTG_01605	115.475	104.822	108.423	84.1145	93.0407	85.9436	220.455	238.517	240.705	443.953	423.789	417.316
GGTG_01606	11.4771	12.0431	11.6381	12.7881	11.9256	12.0714	15.6642	16.2341	12.9522	17.8146	18.0956	18.0909
GGTG_01607	4.88271	4.18765	4.7543	12.1351	11.1826	11.5262	5.72362	7.46327	5.91794	1.52742	1.30284	1.73881
GGTG_01608	0	0	0	0.433299	0.191139	0	0	0	0	0	0	0
GGTG_01609	6.99419	7.22422	7.98076	13.0237	12.7491	12.6368	26.356	33.4898	25.2232	43.7918	42.7964	45.5506
GGTG_01610	4.13179	3.771	3.81654	4.74326	4.8714	6.03784	4.14305	3.94343	4.28714	4.47255	5.52257	5.21371
GGTG_01611	0	0	1.07486	0	0	0.280991	1.37013	1.54619	0	0	1.26882	0
GGTG_01612	1.58281	2.75442	2.77752	8.35154	9.25585	7.13999	10.3265	8.32388	8.20925	13.5738	10.3827	11.7055
GGTG_01613	39.1503	39.5032	35.8669	60.2158	47.9646	71.5921	280.119	353.37	252.108	1104.07	974.143	1377.99
GGTG_01614	8.00588	8.39953	6.93331	8.01789	6.5844	8.17841	8.76605	10.0547	8.1008	17.6401	20.4612	24.5373
GGTG_01615	6.33807	5.47385	7.12649	5.78381	6.80368	6.60697	3.37143	4.50924	4.19626	2.74527	3.29562	2.50015
GGTG_01616	18.7807	17.5827	18.5777	15.6849	12.9731	14.8296	12.0842	11.8407	10.3883	9.87949	10.8297	11.4184
GGTG_01617	1.06745	1.57491	1.52195	1.96665	1.73508	2.65246	1.50891	1.94607	0.233677	1.843	1.49716	1.43867
GGTG_01618	38.2675	38.3793	36.4097	22.1195	20.455	20.064	13.0565	13.4322	11.5865	12.0904	14.0877	14.1858
GGTG_01619	25.3671	25.6407	23.7982	17.0926	17.1223	18.4078	2.36554	3.19591	2.0226	1.38361	1.57356	1.22301
GGTG_01620	11.0878	10.9689	12.651	16.4949	17.0743	16.2655	30.7512	30.1459	27.462	38.3608	36.484	43.2282
GGTG_01621	3.7406	3.85117	4.18686	4.28063	2.55269	3.64844	3.38856	3.31414	3.91828	3.79393	2.90268	3.518
GGTG_01622	22.4738	25.6586	23.8084	25.0536	21.6518	23.8039	19.7217	16.7949	18.9278	21.8904	17.5317	21.2343
GGTG_01623	27.3131	29.3924	26.1958	28.9716	24.9617	25.9582	12.8507	13.6037	11.7117	8.40358	8.68846	7.21051
GGTG_01624	14.6371	16.3097	16.6355	20.3194	21.3176	19.8507	14.9434	13.3185	12.2877	6.48156	6.25095	6.18618
GGTG_01625	4.70457	3.28545	5.18726	9.33436	10.5411	9.77298	11.0963	10.4638	10.0517	8.16905	10.4519	7.1015
GGTG_01626	38.5407	35.7969	40.9265	21.2627	26.457	25.263	22.6736	20.1596	26.4592	28.7328	24.4059	24.3841
GGTG_01627	51.234	46.586	46.5257	29.309	29.0024	34.6807	16.3691	18.1883	18.5184	15.1744	16.4998	15.4536
GGTG_01628	18.0797	17.9359	18.5729	14.3347	13.7344	15.0369	6.22297	9.00483	8.05171	3.43262	5.64668	3.29361
GGTG_01629	7.37049	5.79967	6.16509	9.02499	8.25719	5.2746	7.62051	2.14994	7.2284	1.16347	2.64641	6.35754
GGTG_01630	62.0554	60.2387	54.0354	13.4864	12.7585	13.3425	10.6502	7.48995	8.36621	16.873	12.9717	15.1948
GGTG_01631	2.84212	2.94661	3.28559	6.09629	6.06996	3.74108	6.94922	3.50099	2.95952	7.73001	3.79231	4.00304
GGTG_01632	1.82606	3.33563	3.1408	3.1548	2.8703	3.28428	2.95	2.37792	2.89339	3.26001	3.90271	4.21901
GGTG_01633	0.384547	0.37824	0.609199	0.29066	1.41039	0.637029	1.65663	1.16845	1.12242	1.01171	0.862958	0.230346
GGTG_01634	1.15724	0.341476	0.769982	3.28011	3.5884	1.26525	1.49561	0.421951	1.21599	0	0.259694	0.62387
GGTG_01635	31.1144	30.205	29.4525	27.7839	27.8076	26.8253	31.1181	33.9265	30.8749	40.4677	38.2974	42.2058
GGTG_01636	12.9939	15.0362	11.2612	13.4323	22.5544	21.8418	22.2265	26.8245	23.76	21.1148	25.7289	17.5127
GGTG_01637	13.5107	11.0696	13.2711	10.4572	10.298	10.9056	11.4828	11.7757	9.63238	10.9085	9.43121	11.2017
GGTG_01638	17.4564	17.2617	19.7784	13.0889	16.5299	16.9805	20.6054	18.4159	15.0003	15.3394	15.9829	13.8862
GGTG_01639	24.9821	24.1022	23.1265	25.8118	28.1179	32.2152	33.3397	33.4259	31.6528	24.8615	18.5248	22.4075
GGTG_01640	5.36682	5.00669	5.36422	5.08109	4.20607	4.48192	6.25678	6.40515	5.18391	5.40406	6.89094	6.66149
GGTG_01641	106.443	95.7107	92.5739	117.62	120.237	136.695	115.335	114.338	111.244	83.2759	84.7802	98.4017
GGTG_01642	42.7877	38.7143	42.895	9.86313	11.09	11.5132	15.8106	16.9372	17.7191	30.5061	30.8747	34.1545
GGTG_01643	8.28833	9.19193	7.24372	6.30677	6.06492	8.23811	4.49322	3.44802	3.60446	4.71974	3.37042	3.39868
GGTG_01644	3.06215	4.12558	3.69333	4.46373	4.01534	4.42473	3.36723	2.43946	3.65025	3.35115	2.7718	2.40455
GGTG_01645	14.1768	13.7211	14.5108	18.4921	18.3956	17.7227	27.8157	28.0663	29.1998	36.5717	34.8699	40.0628
GGTG_01646	8.38282	7.82606	6.75257	7.93361	8.81146	9.17936	12.3948	9.77834	8.89554	9.18161	7.17399	7.59585
GGTG_01647	38.2036	39.2509	37.3731	66.2023	67.212	55.8208	88.0737	91.1534	85.5076	91.7102	79.6744	71.0779
GGTG_01648	13.7582	13.7331	14.6032	21.2605	21.7898	21.348	14.2002	16.954	13.8768	3.82078	4.05946	4.21219
GGTG_01649	6.09221	5.39305	7.09368	13.1237	14.3206	10.294	7.87359	7.08052	6.66827	4.80844	2.73429	1.64217
GGTG_01650	9.33954	7.80345	6.99215	4.2982	5.82624	6.2635	3.85313	4.16518	3.20969	5.54843	3.60581	3.24838
GGTG_01651	23.9014	19.781	20.9173	31.2771	26.8569	19.9891	35.3809	32.2491	26.7377	25.347	39.2235	32.7337
GGTG_01652	22.3724	18.4127	22.5673	6.52249	8.58602	6.17185	10.474	11.154	10.3948	13.1534	14.9592	10.8303
GGTG_01653	0.237211	0.69996	1.57832	0.537888	0.237276	0.943096	2.68251	0.432459	1.24628	1.40419	1.59697	0.426272
GGTG_01654	22.2036	21.7035	20.886	16.034	19.3067	16.4373	19.4234	21.4154	20.4106	20.2698	18.5042	17.4667
GGTG_01655	18.2335	19.8435	17.8221	12.5167	10.2057	11.9287	7.59421	7.95329	8.20134	7.69457	6.6731	9.98336
GGTG_01656	11.2102	11.1196	10.2228	9.07537	10.5871	10.539	12.6556	11.965	10.63	13.1746	10.5564	10.8735
GGTG_01657	55.6799	56.4845	61.4772	64.3886	62.1672	55.4083	99.4634	108.192	97.164	125.089	109.421	117.154
GGTG_01658	22.0549	26.7371	21.3599	27.416	27.8993	23.9103	27.8168	32.8354	30.666	57.915	42.4762	33.7142
GGTG_01659	40.8704	38.9839	39.8015	58.1074	59.2922	58.7315	41.4548	49.8014	40.6087	53.6253	42.4557	43.765
GGTG_01660	4.00943	3.7635	3.77235	3.94584	4.31589	4.28858	3.05778	3.19099	2.20987	2.32924	2.32931	1.79211
GGTG_01661	9.15883	9.75604	9.27588	12.3339	10.8816	13.9532	5.55662	6.92689	6.65405	4.89289	5.56463	5.96532
GGTG_01662	3.02067	2.8099	2.93798	3.53096	3.77101	3.88679	3.5559	4.52512	3.40369	4.66665	6.72611	5.42819
GGTG_01663	1.13871	1.28596	1.6035	3.82531	4.38733	2.85049	4.36051	6.38172	5.3179	3.32873	7.09824	5.0778
GGTG_01664	7.55584	7.47694	7.26902	11.6298	9.75655	8.92105	9.17335	12.2723	9.14243	44.8177	46.8602	39.088
GGTG_01665	73.0842	76.922	82.2258	73.8888	79.3125	70.7907	75.5366	79.7741	80.0288	94.6086	107.887	97.0361
GGTG_01666	11.8674	13.2805	14.4727	12.7949	12.7217	11.7733	10.7073	10.2054	10.5877	13.564	11.9591	12.876
GGTG_01667	22.1409	21.4559	23.25	13.8905	15.4573	15.2039	6.85031	5.57744	7.70022	5.47508	6.22675	5.62549
GGTG_01668	6.0304	5.59254	6.16873	10.8092	10.513	16.3261	10.3916	13.5069	11.7679	4.75965	4.51092	7.22447
GGTG_01669	20.5869	21.6265	23.8848	20.6807	24.605	21.7411	16.6902	19.3179	13.7852	9.78212	10.106	9.38475
GGTG_01670	18.7782	20.3446	23.5925	18.1283	18.4578	14.9223	14.1168	13.9819	14.1638	9.53837	14.3943	14.7006
GGTG_01671	5.14072	5.4228	5.43518	5.84953	5.03033	5.09106	2.73819	2.24114	2.60953	1.94787	2.38248	2.27601
GGTG_01672	12.499	13.6769	13.7221	9.42793	8.50644	8.35036	6.28755	5.72017	6.24553	5.51449	4.88643	5.82319
GGTG_01673	22.3744	19.4039	20.6776	27.0555	25.4831	24.7052	13.8303	14.7027	13.9063	5.14119	8.44569	5.42535
GGTG_01674	0.201013	0.395432	0.2866	1.13952	0.804272	1.69826	1.46132	0.916168	0.528049	0.594957	0.451092	0.903059
GGTG_01675	19.7233	19.874	20.7094	19.6968	18.2667	16.1293	23.2705	22.5799	21.1627	25.42	21.5725	24.9374
GGTG_01676	3.40549	3.63538	3.71256	4.39172	3.63243	3.73778	4.2761	3.47207	2.82654	3.88531	3.94788	4.64054
GGTG_01677	68.2865	72.7396	68.3201	90.9619	85.6989	84.9624	92.4437	93.7259	86.8692	79.7081	84.8964	95.4571
GGTG_01678	8.64419	9.91946	10.9553	11.262	11.4149	12.6616	10.5348	9.6767	12.0178	13.6902	11.9963	9.81077
GGTG_01679	77.7195	88.9694	86.3948	65.7139	67.1995	64.1556	39.0146	43.6278	41.1404	48.5192	49.2682	48.5269
GGTG_01680	108.357	102.678	102.049	42.905	39.3242	51.495	22.4185	24.4867	20.2437	14.6879	14.9706	16.1799
GGTG_01681	0	0	0	0	0	0	0	0	0	0	0	0
GGTG_01682	0	0	0	0	0	0	0	0	0	0	0	0
GGTG_01683	0	0	0	0	0	0	0	0	0	0	0	0
GGTG_01684	0	0	0	0	0	0	0	0	0	0	0	0
GGTG_01685	0	0	0	0	0	0	0	0	0	0	0	0
GGTG_01686	0	0	0	0	0	0	0	0	0	0	0	0
GGTG_01687	0	0	0	0	0	0	0	0	0	0	0	0
GGTG_01688	0	0	0	0	0	0	0	0	0	0	0	0
GGTG_01689	0.0857509	0.210861	0	0.0486111	0	0.0426157	0	0	0.0750873	0	0.0962163	0
GGTG_01690	435.293	420.663	394.499	48.0168	40.3804	51.1775	12.8655	14.1508	20.599	10.645	27.4249	11.9039
GGTG_01691	14.6487	14.0905	15.091	22.6898	23.2287	22.1396	29.2332	33.3431	30.3699	30.5199	26.0566	31.7047
GGTG_01692	4.11995	3.49725	3.96973	7.29458	7.59293	8.4985	11.9439	8.74577	14.9246	12.6396	15.0715	14.4015
GGTG_01693	4.77267	7.43277	5.16658	2.70556	0.795661	4.87552	1.49922	0.241696	0.928703	0.261594	0.892524	0.714712
GGTG_01694	16.4839	16.9795	18.3414	5.98443	4.6306	4.94532	1.95705	0.946514	2.27308	0.93907	1.16508	1.08847
GGTG_01695	0.247772	0.213245	0.117756	1.26413	0.991358	0.646462	0.950657	0.790498	0.705122	0.0611128	0.625526	0.389594
GGTG_01696	11.8782	13.4474	13.6128	21.7773	21.6569	17.1022	36.6149	43.0259	43.6526	68.2623	60.4274	70.4814
GGTG_01697	3.66678	2.70497	1.94375	5.35652	5.85433	4.48561	8.42986	7.58478	6.91556	11.8269	9.01978	12.6716
GGTG_01698	8.59891	10.1192	8.40695	10.9331	10.0757	8.57733	9.27757	7.50239	8.06742	10.1804	7.09843	6.84318
GGTG_01699	49.4734	53.5804	46.7581	38.4457	40.7024	44.4831	36.4532	35.2119	39.9551	24.1122	32.332	31.2261
GGTG_01700	35.038	34.1204	33.9947	11.99	15.9545	14.1209	11.2175	13.1887	15.2132	6.70729	6.91096	9.03212
GGTG_01701	15.0353	16.724	17.4551	3.941	3.01772	3.92755	1.1125	0.986433	1.43573	1.39117	1.47178	1.1491
GGTG_01702	11.6663	10.7286	11.1567	11.3451	9.81945	13.0097	4.94158	5.66305	3.7374	1.07613	1.38351	1.36355
GGTG_01703	17.4863	18.0575	17.1417	21.6195	20.7985	21.1508	14.1901	16.6053	14.4947	9.16634	11.2442	12.5765
GGTG_01704	17.0258	17.5078	16.0362	21.7603	23.8426	19.9226	11.8773	11.005	5.4213	5.19199	5.38378	6.39727
GGTG_01705	9.29289	10.7734	11.3348	13.3365	13.609	11.7319	11.1205	12.1066	10.8852	10.5066	9.81368	10.3326
GGTG_01706	16.1659	18.0152	17.8181	12.674	13.3319	14.1022	12.0856	16.9308	20.7817	12.3861	12.3499	10.6621
GGTG_01707	93.9564	93.8644	83.3874	21.791	18.5552	27.3905	10.6564	9.46194	10.2034	7.20169	12.6237	8.78502
GGTG_01708	141.386	126.049	113.101	29.0012	30.2325	49.0778	16.9611	19.7207	16.7152	18.3309	27.416	23.6692
GGTG_01709	58.1387	61.7901	63.1327	98.3593	109.459	95.0837	197.668	215.234	204.737	220.199	200.015	237.896
GGTG_01710	55.3838	58.7912	57.4245	11.6182	11.9362	12.4989	17.2462	19.8038	15.7438	23.9683	26.5984	26.5882
GGTG_01711	9.70466	13.0808	11.4452	26.1828	32.807	27.5979	24.2427	30.3067	19.6709	14.8938	15.9303	16.632
GGTG_01712	8.3382	7.60712	9.68686	12.1481	10.8789	13.3724	9.50084	10.428	9.38235	7.47135	9.7626	8.68629
GGTG_01713	1.90499	2.38476	1.56381	7.95209	10.2204	8.00412	7.69378	8.99818	15.1645	5.4675	6.99539	6.37976
GGTG_01714	0.382962	0.37668	0.546018	1.51967	3.00068	2.60105	10.9299	11.4035	9.16591	13.098	11.7451	13.1902
GGTG_01715	0	0	1.17112	1.04768	1.84862	1.53077	1.49282	2.24621	2.69717	8.50897	1.38245	3.3211
GGTG_01716	11.6838	11.145	12.2278	8.05848	7.82785	10.1372	6.66532	8.69781	7.31082	5.13922	6.52758	7.0424
GGTG_01717	14.1401	15.7402	13.6648	12.0163	11.861	10.3518	9.95953	10.4263	10.1535	8.85175	9.12505	9.23998
GGTG_01718	152.307	148.113	150.185	61.1014	51.5075	71.7435	28.0925	44.2742	33.6042	28.9882	36.5002	36.6366
GGTG_01719	18.6842	20.6613	19.4411	23.6906	22.781	21.2083	20.361	28.218	18.3937	24.8692	24.0658	30.5956
GGTG_01720	29.8436	30.0233	32.2295	39.1938	40.6851	36.2606	34.221	38.7526	36.3245	29.6431	36.1886	36.5129
GGTG_01721	0.324998	0.799167	1.08121	1.84237	1.1378	0.969087	3.54399	1.03688	0.569166	1.44289	1.09399	1.16805
GGTG_01722	38.2174	43.7929	37.961	32.714	24.2746	27.7296	15.7438	14.6315	12.7166	29.0329	23.5849	23.0068
GGTG_01723	58.9753	63.1607	60.3576	44.2764	40.095	41.8136	31.5445	25.6132	25.4384	27.7219	34.7341	27.5289
GGTG_01724	0.888084	1.12309	0.723549	2.30145	1.39594	1.76541	0.204957	0.231295	1.55529	0.500674	1.42353	0.683956
GGTG_01725	46.956	44.487	49.4855	29.4593	32.9579	33.9001	38.3887	39.5847	47.9308	58.7603	53.8793	62.0064
GGTG_01726	2.52431	3.52834	3.66225	7.23032	5.05	7.1309	5.7951	10.173	8.37626	7.34035	8.64625	7.40121
GGTG_01727	0	0	0	0	0	0	0	0	0	0	0	0
GGTG_01728	0	0	0	0	0	0	0	0	0	0	0	0
GGTG_01729	0	0	0	0	0	0	0	0	0	0	0	0
GGTG_01730	0	0	0	0	0	0	0	0	0	0	0	0
GGTG_01731	0	0	0	0	0	0	0	0	0	0	0	0
GGTG_01732	0	0	0	0	0	0	0	0	0	0	0	0
GGTG_01733	0	0	0	0	0	0	0	0	0	0	0	0
GGTG_01734	0	0	0	0	0	0	0	0	0	0	0	0
GGTG_01735	0	0	0	0	0	0	0	0	0	0	0	0
GGTG_01736	0	0	0	0	0	0	0	0	0	0	0	0
GGTG_01737	0	0	0	0	0	0	0	0	0	0	0	0
GGTG_01738	0	0	0.468913	0	1.23364	1.71617	0	0	1.29593	1.94684	0	3.10278
GGTG_01739	0.870775	0.856492	0.827688	2.36943	1.91623	1.81755	2.39146	1.90501	1.67748	2.06185	1.56328	1.09536
GGTG_01740	0.378172	0.31883	0.205405	0.857523	2.21561	1.39613	0.785491	1.2804	0.567676	0.639605	0.727415	0.388331
GGTG_01741	1.13908	0.85677	0.63689	0.227904	0.469158	0.998978	0.216492	0.244311	0.234688	0	0	0
GGTG_01742	3.01839	3.59027	2.66887	1.35295	0.210643	1.32563	0.1134	0.127973	0.122932	0	0.945145	0.126142
GGTG_01743	1.62286	1.9953	2.39097	1.10397	0.527573	1.04847	0.131087	0.221897	0.142105	0.240166	0.637323	0.29163
GGTG_01744	9.57971	9.61357	10.4592	8.76971	8.90248	8.68531	6.37864	4.42519	5.61118	4.02319	4.79341	4.53635
GGTG_01745	1.12567	0.36907	1.42663	0	0.750654	0	0	0	0.657128	2.22117	0.842038	0
GGTG_01746	6.94387	6.87773	7.10799	8.50591	9.4472	8.01188	5.17746	5.84278	4.42208	2.5391	2.94218	2.13788
GGTG_01747	15.735	15.3473	15.8834	13.9253	12.2065	15.9278	11.7945	8.60113	10.6626	7.385	10.3507	6.29935
GGTG_01748	4.72498	5.14766	5.03496	9.82529	9.17701	8.97152	6.67479	6.79858	6.64212	6.22947	5.04013	5.90172
GGTG_01749	0	0	0	0	0	0.156384	0	0	0	0.620912	0	0
GGTG_01750	0	0.489129	0	0	0	0	0	0	0	0.49062	0	0
GGTG_01751	0.119291	0	0	0.0676246	0.0596618	0.0592842	0	0.217479	0	0.353077	0	0.643103
GGTG_01752	12.6721	13.5834	15.1423	5.51234	5.01847	5.29517	4.67926	4.62048	2.98919	2.75559	4.52675	3.90375
GGTG_01753	13.9655	14.5516	14.2986	6.81271	5.63744	7.16696	3.61515	3.92861	3.19327	4.57912	5.85876	2.53195
GGTG_01754	0.194692	0	0	1.98663	1.16847	0.580538	0.314526	1.77471	0.681925	0.384165	0.436907	0.349864
GGTG_01755	24.5208	21.4993	23.4129	8.80575	13.762	12.4618	10.934	13.3504	14.962	12.4792	17.9273	20.736
GGTG_01756	20.7719	21.0134	21.074	13.6667	14.372	12.7834	12.8664	13.5878	14.3249	14.1224	15.216	17.4549
GGTG_01757	38.0836	38.6994	41.6481	11.2441	10.245	8.71774	11.885	14.9102	12.1143	21.9821	23.0274	24.5177
GGTG_01758	18.0094	17.0804	15.5264	12.5608	13.0146	12.9835	11.5295	11.2261	9.6108	12.0995	13.4137	11.9452
GGTG_01759	32.7227	34.2978	34.126	28.9036	28.7352	25.825	25.2902	26.6572	24.5601	29.6563	24.1522	27.6921
GGTG_01760	34.6333	37.748	29.8692	25.3185	21.5347	27.3793	40.1805	43.6373	45.6654	38.7866	39.6104	39.6488
GGTG_01761	69.7326	67.9477	62.1524	49.9981	65.8402	63.0485	96.1588	87.5252	87.1213	86.5867	71.1744	78.075
GGTG_01762	19.3616	22.6314	21.9987	23.8916	24.4113	23.6302	19.4946	17.4849	17.7424	15.3705	13.7421	13.7554
GGTG_01763	14.304	15.3967	13.2371	17.7475	23.2706	16.3634	22.4106	19.878	25.8067	26.627	22.5302	27.4505
GGTG_01764	9.19603	8.06577	10.1329	14.8092	13.2998	10.5376	9.55717	9.82423	7.59085	6.35671	5.52065	4.31555
GGTG_01765	8.80935	11.195	9.1773	13.4636	12.7946	12.1533	7.68502	7.58047	7.40531	5.42335	5.53531	4.8758
GGTG_01766	5.86188	5.67273	5.61676	6.28873	4.99656	6.42153	3.74213	2.95897	3.31156	2.76728	2.4046	2.40693
GGTG_01767	33.1942	33.3629	35.447	14.1532	7.09471	14.5696	4.53244	3.21834	4.58216	2.92349	1.48557	3.00235
GGTG_01768	15.4142	16.8351	17.0373	12.8298	10.3971	12.1777	10.0569	9.38444	10.5794	7.30301	8.30563	7.72122
GGTG_01769	6.37882	4.42884	4.2799	1.27626	0.750654	1.49181	0	2.73629	0.657128	0.740391	0	0
GGTG_01770	19.3343	19.0432	19.7334	17.2491	14.6896	15.148	15.8307	15.9388	13.5995	15.5311	17.0114	16.8974
GGTG_01771	14.8384	14.4891	15.5889	6.99196	6.00702	6.53111	6.39531	6.2843	4.66907	8.98034	6.76854	6.96868
GGTG_01772	27.7013	28.7542	28.198	24.7544	22.4422	23.0032	10.7488	12.0584	8.30341	5.42723	5.49632	5.62522
GGTG_01773	131.946	134.042	142.014	108.438	85.5415	95.6286	93.9401	95.9435	84.3893	108.116	108.683	114.078
GGTG_01774	0	0	0.59443	0	0.83406	0.621586	0	0	0	0	0.467799	0.374602
GGTG_01775	0.269549	0.248557	0.128106	0.038201	0.134811	0.200937	0.163297	0.399275	0.118015	0.232694	0.340252	0.242192
GGTG_01776	19.0609	16.0699	13.6905	20.2296	21.6465	21.7231	23.9629	20.7716	25.3496	19.6538	21.8696	19.8305
GGTG_01777	0.665722	0.945825	0.914017	1.84501	0.961859	1.02929	2.15095	2.83191	2.2022	2.77315	1.16195	1.86093
GGTG_01778	26.8945	27.2399	26.4839	22.7619	23.9127	24.8491	17.8144	25.0144	18.7958	12.042	13.7897	15.2023
GGTG_01779	5.11618	5.00741	5.57147	6.30188	5.54719	5.57487	4.42852	5.57335	4.53527	4.28735	5.18779	4.58557
GGTG_01780	15.9802	16.0511	17.5066	28.5588	33.9785	26.8762	48.861	50.3253	60.2016	68.2304	60.5282	62.909
GGTG_01781	0.375225	0.73814	0.356658	2.55252	0.375327	1.49181	1.21235	0.684072	1.31426	0.740391	0	0.674284
GGTG_01782	30.7966	29.5217	31.5319	17.1049	17.4682	14.8081	20.8373	22.0354	24.4923	40.2925	39.7751	35.1584
GGTG_01783	2.8178	1.67856	1.43349	3.32973	3.53312	2.95851	3.20574	5.49888	3.47519	5.56005	4.54215	4.70702
GGTG_01784	1.53769	0.557223	1.15389	1.83515	2.10477	1.76969	3.2686	2.36072	2.40947	2.23569	2.17939	1.3089
GGTG_01785	3.51955	2.98975	3.3454	6.71109	7.84113	6.67844	7.75342	9.91639	6.7241	12.9425	6.46215	11.7869
GGTG_01786	308.899	289.392	301.22	195.576	188.375	190.89	257.386	297.591	307.787	388.338	382.919	454.542
GGTG_01787	443.243	410.244	451.797	186.142	215.108	240.661	384.999	408.591	475.371	620.938	514.743	557.938
GGTG_01788	7.02182	8.06793	7.24533	7.70283	9.36496	9.4704	9.00139	8.94969	9.90308	11.444	7.06535	9.90108
GGTG_01789	2.55913	2.26313	2.74493	5.69647	6.36433	5.53063	12.1753	10.7864	12.5819	17.4653	19.705	20.5047
GGTG_01790	7.68276	8.66337	7.97481	21.2114	24.2121	27.5415	19.4741	23.0315	21.5051	16.4281	20.2706	19.987
GGTG_01791	5.74469	5.63787	5.41179	8.23939	9.09929	8.83824	12.443	12.5491	12.8166	15.4757	15.1024	15.2435
GGTG_01792	17.8755	19.1104	19.8167	25.9641	29.257	26.8414	43.2859	38.3233	41.8522	53.4753	44.9348	45.1507
GGTG_01793	11.9852	12.8664	12.8894	19.1792	19.8666	16.6776	17.1493	18.6039	18.4708	18.2436	16.906	12.6764
GGTG_01794	9.54614	8.9706	9.40721	9.99936	12.8068	10.3101	14.6123	14.5258	14.3047	15.2767	15.631	14.2279
GGTG_01795	54.3164	64.4677	55.9879	43.8173	50.8907	51.7557	40.4398	43.0237	51.0339	36.951	43.8464	34.9395
GGTG_01796	14.068	13.4576	14.5542	15.3421	17.6756	13.6844	18.3963	19.5092	20.4308	18.0687	16.0256	17.6886
GGTG_01797	4.59919	6.14765	5.49254	7.4874	7.19555	6.56395	8.57307	4.94486	3.92399	5.58466	6.61601	11.2316
GGTG_01798	12.1667	13.3426	13.4256	13.1374	11.9501	10.6632	14.1686	13.2576	14.3448	11.5897	12.2841	13.2833
GGTG_01799	0.785908	0.343563	1.07903	2.47512	1.22286	2.34344	1.12857	1.75119	1.0705	1.37844	1.76365	1.25537
GGTG_01800	13.3581	13.5409	13.0856	15.4636	17.986	11.1193	12.8325	14.4349	12.8376	13.4058	12.2085	11.9794
GGTG_01801	0	0	0	0	0	0	0	0	0	0	0	0
GGTG_01802	9.98634	9.1843	9.23647	17.4589	16.0046	17.4292	12.937	13.7916	13.0266	6.90142	9.19849	9.698
GGTG_01803	5.51107	5.39422	5.28948	8.83906	8.95455	9.45901	6.51449	4.90108	7.15621	4.13757	5.12791	4.63772
GGTG_01804	5.62	6.19236	6.24683	5.50134	4.94571	6.99007	3.82018	3.58323	4.62532	3.02987	3.03234	2.92491
GGTG_01805	1.07009	1.9547	1.74366	6.2395	8.10428	9.87631	11.8541	13.0987	9.10244	3.61969	7.54716	3.84592
GGTG_01806	43.7788	42.9786	44.9645	60.0922	74.8282	66.411	134.674	163.963	162.073	183.02	167.22	204.515
GGTG_01807	3.27577	3.86645	2.49095	13.7418	17.0386	10.419	15.8761	7.16647	8.60524	5.17098	13.9671	8.24125
GGTG_01808	2.91992	2.53127	1.92869	7.51882	7.67305	8.36234	8.79465	8.39095	8.40714	7.61697	6.55255	5.6918
GGTG_01809	59.1059	62.6648	60.3351	117.869	98.3465	94.6444	143.559	151.988	142.188	225.727	202.369	220.229
GGTG_01810	15.0669	14.9702	14.7576	12.6168	14.306	17.1042	20.5104	20.5665	21.2968	14.865	14.5029	13.1254
GGTG_01811	2.69061	2.81188	2.61076	3.71785	4.56968	4.15075	8.60282	8.68638	7.65707	7.1341	8.67959	9.11611
GGTG_01812	13.9243	13.931	14.3145	25.9502	29.5298	31.3625	44.41	48.5915	40.3981	41.9793	39.8302	47.8963
GGTG_01813	7.62034	6.53692	7.02954	11.1042	10.4215	11.1502	30.1914	31.9758	25.2032	57.582	44.1815	53.3835
GGTG_01814	1.96978	2.1713	2.42109	2.69534	2.61576	2.56545	1.92028	3.77684	2.67645	4.1548	2.74367	3.90589
GGTG_01815	9.05148	8.54689	8.34549	11.6991	16.5687	14.1247	23.6887	28.383	18.7051	12.145	14.2186	16.4283
GGTG_01816	67.2061	64.5151	65.9275	72.7376	89.5726	81.3359	60.4463	76.5566	56.5701	24.0788	24.5656	32.0871
GGTG_01817	20.6374	19.3026	19.9772	12.6321	13.0443	11.4517	12.2723	11.0794	10.1996	10.2428	10.7967	8.19069
GGTG_01818	0.869552	1.02635	1.48775	3.1548	2.43541	3.97571	1.96667	2.21939	3.65481	1.37263	2.73189	1.5626
GGTG_01819	38.8077	35.7267	39.9246	31.2732	31.1147	27.6604	36.3987	36.5452	43.2843	39.2845	37.9976	35.1389
GGTG_01820	27.3254	28.0049	23.6121	35.6027	37.8455	37.3527	76.3521	71.2997	65.2564	88.7326	70.6117	85.8464
GGTG_01821	1.08364	2.20279	1.78537	3.68582	4.69706	4.1647	7.93617	9.61452	6.45243	8.98059	7.45749	11.5541
GGTG_01822	19.3784	19.6246	21.6336	22.2622	23.3395	20.8727	33.0309	35.4369	31.9287	49.4354	41.4901	49.0369
GGTG_01823	2.80327	2.87545	2.85488	5.35766	6.48932	6.40845	11.5805	10.8783	10.1693	8.45511	9.3463	9.42733
GGTG_01824	32.892	31.2537	32.0126	48.9072	44.2912	45.6007	95.4663	92.9683	90.5292	139.198	118.482	139.339
GGTG_01825	38.3333	33.9248	32.4682	31.8968	28.9476	31.3108	72.1977	66.2527	73.4472	116.735	84.8523	101.538
GGTG_01826	12.2866	12.6468	11.7837	14.2644	16.012	13.4023	14.5223	17.2616	18.2269	13.1215	14.4682	14.7967
GGTG_01827	11.8068	11.0064	10.05	13.4528	14.5128	16.1141	6.97477	8.51358	7.40671	4.63622	3.69091	4.11672
GGTG_01828	35.0329	35.6272	36.1367	17.5956	18.316	18.9556	15.5164	13.6555	18.5389	17.0703	19.3829	16.8375
GGTG_01829	0.354797	0.872444	1.85483	0.20113	0.709787	0.528972	0.286588	0	0	0.350041	1.59239	0.318788
GGTG_01830	2.45197	3.13527	4.19515	2.64098	2.94316	2.80268	3.36698	5.36421	3.43528	2.17719	6.32779	7.71087
GGTG_01831	24.5761	26.8768	22.3461	19.1185	22.1614	18.5957	21.4753	23.1129	32.4057	27.0397	30.0154	29.639
GGTG_01832	9.60047	10.0332	9.95501	6.49375	8.02075	5.58442	11.1034	11.138	12.3233	17.652	12.4859	13.1352
GGTG_01833	0.202327	0.199008	0.192316	0.917573	0.607146	1.80991	0	1.84431	0.354334	1.19769	0.90808	0.727169
GGTG_01834	3.9828	3.94258	3.90706	5.2103	4.52017	4.39006	1.81478	2.97889	2.2803	1.3098	1.48963	1.42225
GGTG_01835	65.5516	58.3745	58.4555	87.403	90.9697	85.4612	88.995	91.8356	100.386	89.114	86.87	88.2177
GGTG_01836	120.252	126.243	116.49	104.752	102.183	114.475	67.577	74.3797	74.2302	43.384	51.4777	44.0748
GGTG_01837	7.7284	7.82439	7.02309	6.61182	6.88099	6.61235	7.31736	7.63833	6.69297	7.20586	7.8775	8.08863
GGTG_01838	10.3548	11.6586	11.0292	18.6858	21.5977	20.0876	26.1948	31.6551	31.2829	27.6258	32.0162	31.4116
GGTG_01839	13.7909	11.0249	11.6582	26.4144	33.3418	30.1561	62.8556	70.8257	68.5499	98.3106	116.944	106.617
GGTG_01840	0.247979	0.325215	0	0.187435	0.413411	0.328636	0.801221	1.35627	1.01333	0.652414	1.29847	1.93103
GGTG_01841	0.398149	0.783236	0.189224	1.80564	1.3939	1.97868	0.64321	0.725864	1.04591	1.57125	0	0
GGTG_01842	0	0	0	0.2629	0.231944	0	0	0	0	0.457545	1.56108	0.833385
GGTG_01843	0.0810368	0.106277	0	0.122503	0.135098	0.161092	1.1346	0.640198	0.331144	0.373103	0.242472	0.33979
GGTG_01844	14.4797	15.5834	14.0101	16.8216	20.8811	20.1681	35.8223	39.2418	38.4921	27.0338	26.0096	30.3958
GGTG_01845	5.82939	6.92006	5.73201	8.66034	10.0534	6.49335	11.0411	9.34491	6.5126	10.1143	8.79629	8.66937
GGTG_01846	5.11276	5.90208	6.46929	19.1609	16.6744	15.2127	17.1036	12.2583	14.9712	11.8077	12.0269	12.0829
GGTG_01847	0	0	0	0	0	0	0	0	0	0	0	0
GGTG_01848	30.1098	28.6521	25.9668	7.87793	8.13838	10.1824	8.49083	6.33382	8.00845	5.21469	7.1967	7.36376
GGTG_01849	23.6832	23.4404	23.3329	30.4073	26.061	28.3753	22.4614	20.5303	22.2302	15.1061	16.9583	16.4644
GGTG_01850	79.9387	86.4739	92.4286	19.1461	15.0263	17.7526	8.77009	10.3126	9.76125	8.70851	12.2755	10.3884
GGTG_01851	156.946	140.024	147.304	49.5526	45.9119	60.8284	27.9947	34.9913	28.0429	24.7792	31.5037	29.2678
GGTG_01852	25.7354	24.6985	25.9297	23.1758	22.9475	24.1544	24.1733	27.5477	23.8872	24.2298	22.441	27.3517
GGTG_01853	11.709	11.1405	11.2169	8.81551	7.67031	9.79724	2.76938	3.23687	2.38564	1.17785	1.75173	1.54027
GGTG_01854	17.2317	17.699	18.8432	36.7829	39.125	31.3369	114.246	130.734	121.712	314.062	248.015	290.885
GGTG_01855	1.63885	0.895538	1.15389	2.82154	3.40002	2.53388	11.0806	8.07808	9.24811	17.127	9.39863	13.3072
GGTG_01856	0.510137	0.593	0.132244	1.41966	1.6236	1.15238	3.22159	2.02916	3.81725	4.39243	2.80995	3.33354
GGTG_01857	21.0113	19.1496	16.221	9.35622	10.1979	10.2329	8.54256	9.60378	10.3129	13.161	9.25942	10.7622
GGTG_01858	8.91159	12.4561	18.0558	12.4967	9.14859	6.52665	10.987	5.98563	4.51775	8.79214	7.36783	7.16427
GGTG_01859	159.396	151	143.629	406.897	449.22	438.362	987.407	1065.45	1035.56	1436.31	1224.21	1283.62
GGTG_01860	10.0146	8.63988	8.06698	11.4024	10.8238	11.5566	11.7912	8.97405	12.7079	18.8396	16.9504	13.0397
GGTG_01861	29.8367	27.1268	29.9697	16.4021	14.8283	15.445	7.6891	8.3342	8.7637	5.38251	8.23232	6.96412
GGTG_01862	20.0907	26.3482	22.9938	16.4252	15.8582	19.8331	9.71488	10.2158	9.57405	4.31486	8.58767	8.10481
GGTG_01863	13.2595	14.216	13.9599	15.3863	15.3654	15.4487	16.7677	17.9762	17.2682	16.077	14.7904	12.9629
GGTG_01864	11.9868	11.1092	12.4466	13.5006	14.6018	12.6023	18.1824	19.0764	17.2512	19.9444	14.3375	16.9196
GGTG_01865	14.0791	14.9134	10.1226	10.6417	14.9857	11.6615	15.4549	12.1757	10.4317	11.3973	9.72149	13.2989
GGTG_01866	12.406	11.5568	10.8001	14.0656	15.1371	14.9409	15.9628	16.3876	16.8623	16.4414	16.6588	18.7848
GGTG_01867	4.73702	4.42266	4.75992	10.0594	8.00247	9.6259	14.5522	11.4325	11.983	18.0116	15.9961	15.8089
GGTG_01868	4.15848	4.27864	3.79669	4.12543	4.05015	4.70433	3.27062	2.79312	3.59344	3.99477	3.06974	2.99897
GGTG_01869	11.0991	12.964	10.8796	11.2075	6.93881	5.17118	15.9694	17.3892	18.5266	22.2428	12.8429	17.7637
GGTG_01870	19.0173	20.3276	22.4324	15.9849	16.3509	16.9437	22.7766	22.1646	26.1736	26.0629	24.2041	25.9914
GGTG_01871	9.22095	9.71754	12.9383	12.4458	5.27055	7.41936	13.8324	14.0089	8.84326	8.23094	14.7805	12.2304
GGTG_01872	17.2201	19.7057	17.8966	16.4091	21.5813	15.2511	18.6183	19.7892	18.8924	15.2045	15.9386	17.5795
GGTG_01873	29.2001	27.8284	29.8931	16.5532	18.7089	16.5511	7.84089	7.84132	6.91052	8.2533	9.29784	5.38912
GGTG_01874	0.997434	0.630689	0.948079	1.45397	1.28276	1.69953	0.920775	0.519548	0.873398	0.984064	0.959284	1.40831
GGTG_01875	0.259227	0.254975	0.164267	0.195937	0.302514	0.343542	0.139594	0.0787661	0.151327	0.0852509	0.0969549	0.155278
GGTG_01876	42.3117	41.9967	39.0929	30.119	27.2884	32.2871	23.8818	20.5267	20.345	18.0884	18.9655	19.3426
GGTG_01877	0	0.432448	0.26594	0.181264	0.1999	0.436996	0.645701	0.218603	0.349987	0.315467	0.0896942	0.071825
GGTG_01878	13.8135	15.307	14.8227	12.1326	11.7952	12.2628	8.8641	10.0617	8.09192	8.64237	6.55258	9.02394
GGTG_01879	33.8221	31.3486	32.4908	41.2728	43.1371	43.4607	44.022	48.5847	41.7306	66.4414	53.9447	59.053
GGTG_01880	8.50917	9.33055	8.64231	6.78897	5.50094	6.96971	2.1129	2.55678	2.37329	1.92777	2.4046	2.03881
GGTG_01881	11.2031	15.3691	13.5912	13.1197	13.4179	13.4795	13.6931	11.6903	9.03551	5.96279	6.11981	7.41713
GGTG_01882	53.5858	52.8238	54.1	22.5215	21.2974	24.1774	16.1414	17.1314	15.7275	18.0724	15.8822	13.4663
GGTG_01883	20.1321	20.4579	17.6373	13.0626	14.3753	11.8735	14.3024	12.2711	11.7878	12.2045	11.9749	13.4031
GGTG_01884	24.1258	26.2674	27.3902	20.7392	17.1536	19.5508	13.3548	12.9332	16.5309	14.9813	14.8672	13.1696
GGTG_01885	18.2829	19.0009	20.907	17.3949	17.762	15.9516	13.7198	13.8657	14.5853	20.874	25.5829	20.7518
GGTG_01886	34.9149	35.4548	36.717	21.3172	16.6937	22.0608	9.34339	10.2717	10.6894	11.7911	12.021	11.5437
GGTG_01887	18.5217	18.6498	16.429	15.7496	18.3671	18.4095	14.1871	17.4657	14.5407	16.7769	14.0638	12.9118
GGTG_01888	34.0665	32.7307	32.4747	21.5696	20.7747	20.6759	19.4615	20.4021	21.5008	21.6272	18.6873	18.809
GGTG_01889	181.188	170.91	174.413	108.213	117.064	120.784	102.958	98.6661	123.24	110.379	94.6427	94.4212
GGTG_01890	14.0364	13.4928	11.8274	8.53343	9.6688	11.0706	7.77109	6.77784	7.91935	8.89285	5.72091	7.22624
GGTG_01891	0	0.338314	0.326937	0	0.688099	0	0	0	0.602367	0	0	0.618094
GGTG_01892	3.85408	4.127	3.89798	4.17593	4.76668	4.37798	2.63773	2.90746	2.6932	2.32266	2.76935	2.11528
GGTG_01893	16.4664	14.9477	15.3413	23.8505	21.8402	24.0452	15.7031	13.8197	13.9105	8.58801	7.08111	9.71135
GGTG_01894	43.7336	50.003	47.1628	75.4601	64.8088	70.7279	60.9757	68.5047	66.9474	41.7997	63.9975	66.9958
GGTG_01895	10.4383	9.40079	10.883	11.7237	12.9861	15.4329	8.37884	11.1801	9.88288	3.08951	3.00126	3.81017
GGTG_01896	19.4424	20.7641	20.4444	12.8986	16.8829	13.2872	28.2724	33.4486	31.9567	43.2758	35.586	38.1593
GGTG_01897	67.2733	63.9652	65.7323	97.7639	117.56	103.002	285.501	324.94	366.266	391.651	439.101	453.002
GGTG_01898	9.8891	8.72692	8.56033	7.17196	8.11475	8.62478	11.4137	12.0941	13.6859	16.4939	15.5091	15.1504
GGTG_01899	0.153485	0.283064	0.109418	0.326283	0.0575726	0.190694	0.0309945	0.314796	0.100799	0.075714	0.172217	0.137908
GGTG_01900	54.7099	49.4345	48.1121	22.1386	20.3372	26.3222	7.69656	7.78848	7.44254	7.59114	8.98468	7.9584
GGTG_01901	42.6603	43.6282	43.5646	20.463	23.5789	26.3652	11.9281	11.5664	13.6969	7.55434	11.0462	12.2854
GGTG_01902	23.7249	22.8362	22.6861	21.6018	21.029	23.46	16.6042	17.701	17.0394	16.7535	19.5094	16.3527
GGTG_01903	0.837358	0.669193	0.994905	1.83941	2.09396	1.61255	3.04369	3.3394	3.48283	4.54373	3.9931	3.00948
GGTG_01904	6.77899	6.57786	7.20089	8.64842	9.21095	8.16599	10.5927	12.3588	11.872	9.51027	11.109	11.4778
GGTG_01905	1.56502	2.40138	2.91565	4.18753	3.25612	4.10662	3.13508	3.19556	1.97338	1.6058	1.96674	1.79991
GGTG_01906	26.1959	24.2539	23.4383	25.8787	30.994	36.0288	52.8277	50.4527	61.2033	56.7067	51.3547	64.6076
GGTG_01907	0.606982	0.597025	0.865421	2.06454	1.82144	3.01652	1.96116	2.21317	6.9095	3.59307	0.68106	3.27226
GGTG_01908	7.66559	7.39541	7.21649	16.2166	16.2167	13.1073	43.4856	38.0969	46.6263	46.8548	52.9579	64.4424
GGTG_01909	77.1445	71.7978	73.431	63.3854	75.8001	65.9868	76.1169	79.1297	90.7375	74.7638	77.4319	71.0317
GGTG_01910	33.8255	34.0535	33.7444	30.6329	36.202	33.6413	38.8775	40.7041	42.8789	37.3188	35.9091	35.1536
GGTG_01911	39.8172	42.5527	42.9164	34.8906	32.0745	33.5507	34.6776	33.0946	30.6888	39.4796	48.3192	36.5499
GGTG_01912	16.1175	17.8821	18.4833	46.5572	43.9913	38.218	84.4231	91.1599	76.587	66.4822	73.7578	76.2636
GGTG_01913	12.8133	12.4544	11.82	25.5408	23.8188	21.2261	25.0353	22.3263	20.785	21.1811	22.4775	20.173
GGTG_01914	8.04054	9.01585	7.59173	9.11615	7.34568	7.99182	5.97517	4.88623	4.13052	2.32694	4.81165	4.14203
GGTG_01915	3.33578	3.93728	3.67804	5.64782	6.89582	4.81863	10.1312	8.10861	8.95761	10.7947	9.68162	11.5893
GGTG_01916	13.6765	13.4858	13.3739	15.3702	13.6802	14.3082	19.1908	19.0356	19.6648	19.9273	19.7054	21.9622
GGTG_01917	47.8136	45.6724	51.427	37.193	43.4662	40.7505	51.7924	49.9976	64.6981	96.2508	61.9765	83.0956
GGTG_01918	12.0237	12.7848	11.9128	31.5824	34.9513	27.8193	72.1883	79.3655	69.9961	110.411	88.5992	103.498
GGTG_01919	48.0372	50.1941	48.4423	41.5188	44.3403	39.1741	47.8619	46.884	47.6589	54.7999	50.4402	50.5896
GGTG_01920	1.43982	0.472066	0.456191	4.08107	3.84055	4.05476	10.4671	6.12483	3.7823	3.78805	8.07769	9.05579
GGTG_01921	30.2081	32.4918	33.3344	32.035	30.7982	33.4943	25.374	30.2254	25.542	30.7461	28.9995	26.5822
GGTG_01922	17.9867	19.1815	17.6966	16.7436	15.3402	20.6378	19.7795	18.8695	14.2579	25.2797	21.8106	22.0019
GGTG_01923	41.2282	41.9601	42.7618	78.8383	80.9652	77.815	139.696	144.66	143.916	143.731	158.24	172.543
GGTG_01924	0.217236	0.427344	0.206486	0	0	0.647758	0	0	0	0.428647	0	0
GGTG_01925	0	0	0	0	0.134921	0	0	0.245908	0	0.532307	0	0
GGTG_01926	6.69109	6.60694	6.96631	5.51991	5.14338	5.2661	5.78328	7.49947	5.56265	4.98316	4.93697	5.66109
GGTG_01927	5.9261	5.61414	5.63287	8.62843	9.35953	9.92033	4.58526	5.51565	4.86142	2.83102	3.0097	2.91454
GGTG_01928	5.45631	5.34382	5.93039	6.38492	5.64478	6.10841	4.0204	4.72873	4.21509	3.08927	3.06766	3.80024
GGTG_01929	0.499291	0.327401	0	1.13217	1.3318	0.330844	1.07547	0	0.291468	0.985197	0	1.19631
GGTG_01930	22.4095	21.0251	19.3004	17.873	21.0861	19.7418	11.2723	13.6631	11.8318	9.98004	7.45633	7.43039
GGTG_01931	16.0593	15.203	16.1854	11.3248	13.049	12.6883	12.0329	12.4803	13.836	10.4919	11.8357	10.8317
GGTG_01932	21.3022	20.4351	17.1411	38.7247	39.4849	42.7593	36.0695	40.9066	41.8665	35.4742	29.4657	37.3345
GGTG_01933	0.932763	0.688097	0.55413	3.7014	4.3152	2.43367	7.5344	4.67642	5.10481	4.83136	2.6165	8.38093
GGTG_01934	7.15295	7.50861	7.96075	6.49695	7.13485	7.16936	5.69688	4.74865	4.73706	5.10007	5.80025	5.72487
GGTG_01935	143.803	152.025	117.071	66.2117	84.5483	82.2676	54.2657	53.6341	56.9045	58.483	62.0779	61.5464
GGTG_01936	30.1513	27.37	27.4015	24.2091	26.5461	24.9205	21.0901	21.7136	22.1112	20.2549	19.8251	20.9531
GGTG_01937	45.8441	43.2957	46.7746	24.8717	23.5235	27.4336	13.1613	15.4511	11.3925	6.55971	7.04583	6.93281
GGTG_01938	0	0	0.210927	0	0.221967	0	0	0.404559	0.388624	0	0	0
GGTG_01939	6.76613	7.41048	7.29936	8.75371	6.76796	7.48841	8.41596	7.492	8.72352	6.18399	6.14804	6.34049
GGTG_01940	5.82977	7.91311	5.098	4.36236	4.78171	3.129	6.5926	3.6136	7.7593	5.52156	5.75631	4.19047
GGTG_01941	21.29	21.2728	21.5201	21.1272	24.4474	25.2993	31.1219	34.7109	40.1228	21.0935	24.7974	20.9896
GGTG_01942	0.921483	0.906367	1.31383	1.24064	0.864124	0.686925	1.76778	1.46996	2.42067	3.06832	2.45562	1.65592
GGTG_01943	41.8751	36.3165	39.5177	19.3141	31.7526	25.1369	20.61	18.6068	31.9364	42.6465	21.051	34.1188
GGTG_01944	4.99291	3.92881	6.96059	3.01911	6.32607	4.63182	4.3019	4.24787	6.41229	15.7632	4.48182	4.78524
GGTG_01945	29.0556	25.5466	24.6674	20.9242	21.9032	25.2067	17.8752	18.0934	17.7505	11.5831	13.126	11.3458
GGTG_01946	17.1327	19.4286	20.9378	12.3895	15.1719	15.2472	20.1598	21.7448	26.9254	55.5726	31.5624	28.3717
GGTG_01947	0.304236	0.249372	0.963941	0.862339	0.456479	1.20957	0.737242	1.10931	0.976811	1.40074	1.25168	1.00231
GGTG_01948	2.25508	3.02466	4.48185	3.95134	4.30632	2.64894	5.96141	6.72746	3.23124	4.85422	1.38016	5.1576
GGTG_01949	4.43607	5.88098	5.6832	10.2777	9.2604	10.9271	12.1519	18.2845	17.2266	11.0367	6.92517	10.3978
GGTG_01950	58.3661	62.1649	63.9726	74.3975	67.0344	70.7222	119.172	136.021	117.177	152.308	124.99	153.224
GGTG_01951	0.196922	1.27836	1.08563	1.83077	1.5758	1.56583	1.97239	1.93864	1.93125	1.70968	2.29793	1.76935
GGTG_01952	1.77323	1.70703	1.64963	4.44864	4.6041	5.99995	2.92561	3.78303	2.57685	2.08446	2.20131	2.37294
GGTG_01953	3.82174	3.00724	3.87481	10.2066	12.9125	5.48684	11.5248	14.3993	10.56	14.0766	7.62339	10.8357
GGTG_01954	1.16267	2.71604	4.5587	3.78984	4.65194	7.0782	10.8002	9.27351	7.89016	14.3386	6.52283	9.40199
GGTG_01955	14.1755	16.2045	15.4791	14.3498	12.217	11.5107	38.406	33.2655	29.7387	21.7274	17.7043	19.9391
GGTG_01956	6.41946	7.15605	6.53572	5.59614	6.50682	6.18206	5.85365	5.82564	5.99591	4.39117	5.63428	3.89655
GGTG_01957	309.236	318.777	287.208	127.832	107.106	154.057	46.0821	56.9284	48.5363	47.9703	60.133	54.0751
GGTG_01958	39.6931	39.7828	41.3086	82.4912	100.992	86.0545	188.418	208.03	193.109	220.476	238.152	234.966
GGTG_01959	13.2831	13.4552	12.5989	24.3722	20.2841	22.4641	20.9098	22.9771	17.1617	15.4801	12.7115	17.7115
GGTG_01960	0.779214	0.905784	1.34665	1.92753	2.83428	2.11225	3.54759	5.68234	4.96229	4.19329	3.17932	2.67322
GGTG_01961	1.08618	0	0	1.23148	1.44863	1.0796	1.16981	0	2.53628	2.14324	0	1.30125
GGTG_01962	1.69159	0.665536	1.28631	4.98649	3.38409	6.05282	3.82587	6.16786	3.55495	7.34322	4.55529	4.86369
GGTG_01963	1.06745	0	0.676421	0.403416	1.06774	1.76831	4.02376	1.29738	6.85452	2.80838	4.79091	0
GGTG_01964	10.2423	10.7759	11.1885	9.30148	5.6577	8.00235	6.17402	6.8745	7.58536	6.03281	7.43281	6.68457
GGTG_01965	3.34934	3.82683	3.63382	3.22204	4.12859	3.56444	5.19225	4.44086	4.38444	6.27511	6.30148	5.95802
GGTG_01966	33.1827	32.4782	33.3476	35.8361	41.6119	36.2205	34.568	35.6437	39.3758	37.6138	42.534	50.8463
GGTG_01967	51.6633	56.1311	61.5497	79.1205	92.5439	67.4638	118.608	116.439	136.165	200.114	176.885	168.434
GGTG_01968	36.2699	33.4148	37.4288	24.2764	27.4775	28.1082	29.8665	28.5631	31.8281	28.6991	27.0138	23.5089
GGTG_01969	4.03524	4.08245	4.29584	2.22217	2.39874	1.55848	1.7508	1.00891	1.65567	1.27397	1.29363	0.70442
GGTG_01970	0.687912	0.289984	0.747284	1.44846	1.3762	1.26981	1.42884	2.86659	0.688419	0.581736	0.882135	1.58938
GGTG_01971	0.852784	0.671037	0.810587	3.3518	2.72965	2.71238	1.10214	3.21306	2.48912	0.560902	1.4034	2.55411
GGTG_01972	3.99021	4.81865	4.87256	7.66342	8.12462	7.63567	7.57026	9.75979	6.73933	5.01547	4.047	4.82283
GGTG_01973	11.5564	10.8324	11.5011	9.61117	9.34913	8.89388	13.1096	15.5207	17.8913	23.5894	22.1127	26.8214
GGTG_01974	24.9226	25.0309	25.7135	9.74673	11.4654	13.1697	5.09652	5.7035	6.67591	2.02311	5.36866	2.3149
GGTG_01975	2.71356	2.80953	2.30779	2.99561	3.85716	5.18132	4.72986	7.29045	8.12883	6.90434	6.24973	5.00463
GGTG_01976	38.4946	37.2321	32.0771	13.3842	14.5677	19.5133	10.261	11.5796	6.74152	7.34253	5.47107	6.34107
GGTG_01977	31.4833	29.9667	33.8272	18.2317	15.9343	18.1542	9.43003	9.26867	8.11217	7.72817	4.73262	5.21094
GGTG_01978	35.0474	35.3413	37.511	23.8075	22.3044	22.478	18.1731	17.1966	22.2689	14.8636	15.0343	14.7344
GGTG_01979	1.1128	1.64182	1.63468	1.14697	1.1131	1.40771	0.81715	0.553293	0.974417	1.99615	1.24861	0.999858
GGTG_01980	6.48876	5.35974	5.55433	3.00775	2.61772	2.28047	1.5637	1.89536	2.44853	1.27328	1.20674	1.41729
GGTG_01981	64.8256	69.8121	66.5412	34.409	40.8002	34.8308	27.3255	28.3286	37.5594	38.8052	44.8592	36.3585
GGTG_01982	27.2286	26.3796	28.517	5.51454	7.63881	7.31938	4.03895	3.97786	2.86589	4.93322	3.26429	4.32938
GGTG_01983	25.0597	23.5612	26.1316	23.3146	25.6563	17.3622	24.0522	25.3962	25.0413	18.6155	14.5552	17.6157
GGTG_01984	5.38529	5.62801	6.71845	3.83726	3.70339	4.27469	1.41978	2.01131	1.63736	1.54966	1.42671	1.41129
GGTG_01985	0	0	0.396287	1.65441	0	1.65756	1.01029	0	0.365071	1.23398	0.935598	0.374602
GGTG_01986	0	0	0.214385	0	0	0	0	0	0	0.222522	0	0
GGTG_01987	0	0	0	0	0.179504	0.178368	1.15964	0.65433	0.314278	0	0.402714	0.322484
GGTG_01988	1.90081	0.801271	0.258108	0.92361	1.76552	2.96889	1.75472	2.22773	0.713329	0.267905	1.21874	1.46391
GGTG_01989	0.785227	1.12881	1.77981	15.9564	18.7297	17.1703	45.1794	47.6815	37.4467	26.6974	35.649	33.1057
GGTG_01990	12.1132	11.032	12.1535	17.2943	9.87273	13.8235	5.07343	6.5433	3.92848	1.32787	4.53053	2.41863
GGTG_01991	6.0318	7.62796	7.78096	10.0138	11.1619	8.60747	5.77703	6.59794	7.54531	2.29537	3.96408	3.32919
GGTG_01992	0	0.330063	0.159481	0	0	0	0	0	0.587675	0.331069	0.376521	0
GGTG_01993	3.26514	3.23903	3.1301	4.71443	5.42942	4.52131	6.67245	5.67285	6.08476	3.60684	4.60303	3.4854
GGTG_01994	4.5055	4.6338	4.88505	7.53609	7.83108	7.16854	8.9115	10.8062	12.0307	6.35499	8.41922	7.01897
GGTG_01995	3.49786	2.23631	2.16111	4.56065	4.37351	4.172	7.62858	9.24656	8.26978	8.28234	3.53228	6.91427
GGTG_01996	9.10707	9.38986	9.83341	5.61555	5.71344	6.98743	5.80756	4.87898	5.87599	5.43829	8.69472	4.59383
GGTG_01997	2.28364	2.24618	2.05005	3.8837	4.37817	3.27861	5.53385	8.21096	6.88772	7.51011	9.53764	9.00542
GGTG_01998	7.67739	7.48217	7.09665	21.801	19.9032	19.6372	39.2567	38.0734	32.1331	45.2384	41.4912	43.3509
[truncated: 12,751 more rows]
