# Supplementary material for: Carabrone inhibits Gaeumannomyces tritici growth by targeting mitochondrial complex I and destabilizing NAD⁺/NADH homeostasis
Source: PLoS Pathog. 2025 Oct 3;21(10):e1013567. doi: 10.1371/journal.ppat.1013567 (PMC12510646; doi:10.1371/journal.ppat.1013567)
Supplement: S3 Table — (XLSX) [file ppat.1013567.s009.xlsx]

## Sheet: Sheet1
S3 Table. The primers used for plasmid constructions and RT-qPCR in this study
Primer Name	Primer sequences (5´-3´)	Product (bp)	Application
NRK1-F	AAGCTGAGCCTGTGCCTCCTA	< 200	RT-qPCR nicotinate and nicotinamide metabolism pathway
NRK1-R	CGATCTCCTCCACGTAGCCTTC
SIR2-F	TGAGCTATCGGCACGCAGGA	< 200
SIR2-R	ATCGGGCAGGGAGGAGAAGAAG
18SrRNA-F	CTCTTGGTTCTGGCATCG	< 200	RT-qPCR Housekeeping gene
18SrRNA-R	GCTGGGCTTGAGTGGTG
ATP3S-F	ataagcttgatatcgaattcCGGCCAGACGTCCAACGAGGTC	426	RNAi Vector construction
ATP3S-R	cccccgggctgcaggaattcCAACGGTGGCCTCGTAGCTCTG
DLD2S-F	ataagcttgatatcgaattcCACAAGCTTGCTGTGGTTCCCC	383
DLD2S-R	cccccgggctgcaggaattcCGATGGTGCCATTCGGGAGTAC
FHS-F	ataagcttgatatcgaattcTCAAGCTGCTCGACCACTTCCC	430
FHS-R	cccccgggctgcaggaattcCAAAGTCGAGCTGCGCCACGTA
Nuo49S-F	ataagcttgatatcgaattcTACGACGCCTACGACCAGGTCG	457
Nuo49S-R	cccccgggctgcaggaattcATCGGCGAGCAGATGGCCCTTG
NDUFV1S-F	cgataagcttgatatcgaattcGGCGGTGCTGCAGCAGGCCATCAA	244
NDUFV1S-R	atcccccgggctgcaggaattcCGGCGGCGGGGAAGGGCGGCTTGA
Nuo78S-F	ataagcttgatatcgaattcCGAGGTAGAGCTCACAATTGAC	445
Nuo78S-R	cccccgggctgcaggaattcTTGTCCTCGACAGCGCGCTTGC
pSDCheck-F	GTTTAGTCGTCCAGGCGGTGAG	-	PCR validation of the gene silencing vector
pSDCheck-R	ACAAGGTCGTTGCGTCAGTCC
HygBCheck-F	GTCCTGCGGGTAAATAGC	592	PCR validation of Hygromycin resistance
HygBCheck-R	GCTCCATACAAGCCAACC
qATP3-F	TCATCGGCGAGAAGTGCAAGTC	< 200	RT-qPCR validation of the silenced mutant
qATP3-R	GCTGGACAATCTGGTCGGTGAT
qDLD2-F	ACCGAGCAGGTGAGCCAGAT	< 200
qDLD2-R	CGACAAGAGTGCCGCTGACAT
qFH-F	GGCACGCAGAGCAACATGAAC	< 200
qFH-R	GCCTCGAACTCGTCCACCTT
qNuo49-F	TGTGCCGCATGGAGGAGTTC	< 200
qNuo49-R	GAGCAGGAAGTGGTGGATGAGG
qNDUFV1-F	AGCCGAGGTATCTGGTGGTCAA	< 200
qNDUFV1-R	GATGTAGATGTAGGCCGCCGTC
qNuo78-F	CGTCCGCTCCAACTACCTGTTC	< 200
qNuo78-R	ACTCGCCCACAACACCAATCTC
ndi1-eGFP-F	acatcacctGGTAGATCTGACTAGTgccaccatgctatcgaagaatttgtatagt	1605	The vector construction of Scndi1 overexpression
ndi1-eGFP-R	tcctcgcccttgctcaccatACTCCCTCCGCCGCctaatcctttaaaaaagtctct
ndi1-Myc-F	acatcacctGGTAGATCTGACTAGTgccaccatgctatcgaagaatttgtatagt	1651
ndi1-Myc-R	AAATTCGAGCTGGTCACCCTACAGATCCTCTTCAGAGATGAGTTTCTGCTCcatagatccaccagatccaccagatccacctaatcctttaaaaaagtct
ndi1Check-F	GCAGAAGCCACCTCTATCAATC	331	PCR validation of the Scndi1 overexpression strain
ndi1Check-R	CACCACCAACCACGACAATG
