# Supplementary material for: Carabrone inhibits Gaeumannomyces tritici growth by targeting mitochondrial complex I and destabilizing NAD⁺/NADH homeostasis
Source: PLoS Pathog. 2025 Oct 3;21(10):e1013567. doi: 10.1371/journal.ppat.1013567 (PMC12510646; doi:10.1371/journal.ppat.1013567)
Supplement: S4 Table — (XLSX) [file ppat.1013567.s010.xlsx]

## Sheet: Fig1
Fig 1G	Treat	Values	Ratio (normalized to Control)
	Control	0.152585	1
	Control	0.172105	1
	Control	0.170328	1
	Car [100 μM]	0.142157	0.93166
	Car [100 μM]	0.137122	0.796735
	Car [100 μM]	0.135234	0.793962
	Car [200 μM]	0.0963061	0.631164
	Car [200 μM]	0.072351	0.420389
	Car [200 μM]	0.074272	0.436053
	Rot [20 μM]	0.0388205	0.254419
	Rot [20 μM]	0.0312761	0.181727
	Rot [20 μM]	0.0285481	0.167607
	Olig [5 nM]	0.0585605	0.383789
	Olig [5 nM]	0.0391923	0.227723
	Olig [5 nM]	0.0491923	0.288809

## Sheet: Fig2
Fig 2C	Time	Gtnrk1	Gtsir2		Fig 2D	Time	Values		Fig 2E	Carabrone (μM)	Values		Fig 2G	Carabrone (μM)	Values	NMN		Fig 2I	Duroquinnone (μM)	Value
	0	1	1			1 h	6.49197			CK	6.23165			100	0.188034	-			0	0.707317
	0	1	1			1 h	6.8625			CK	6.42336			100	0.161017	-			0	0.657895
	0	1	1			1 h	6.45212			CK	6.66595			100	0.262295	-			0	0.732283
	2 h	7.60618	0.784839			2 h	4.2591			50	4.86335			100	0.0714286	+			5	0.584615
	2 h	10.5882	1.03936			2 h	4.16054			50	4.81945			100	0.0642202	+			5	0.619403
	2 h	8.96234	1.02097			2 h	4.01122			50	4.8864			100	0.102564	+			5	0.586957
	4 h	15.5258	0.521284			3 h	3.38651			100	3.79907			200	0.418803	-			10	0.470588
	4 h	14.1963	0.492829			3 h	3.35673			100	3.82232			200	0.483051	-			10	0.393701
	4 h	13.8526	0.563228			3 h	3.30958			100	3.72045			200	0.42623	-			10	0.426357
	6 h	17.5595	0.28058			4 h	3.04208			200	2.65383			200	0.0803571	+			20	0.412698
	6 h	23.0502	0.302885			4 h	2.94968			200	2.56947			200	0.12844	+			20	0.392308
	6 h	16.1957	0.345214			4 h	2.87847			200	2.45212			200	0.162393	+			20	0.441176
						5 h	4.25976			400	1.85623			400	0.803419	-			40	0.504587
						5 h	4.06709			400	1.79035			400	0.779661	-			40	0.447368
						5 h	4.25412			400	1.78469			400	0.729508	-			40	0.446602
						6 h	4.03538			800	1.54601			400	0.616071	+			80	0.579439
						6 h	4.13556			800	1.44811			400	0.568807	+			80	0.529412
						6 h	4.51508			800	1.50955			400	0.666667	+			80	0.509091

## Sheet: Fig4
Fig 4B	Treat	Inhibition Ratio		Fig 4C	Treat	Inhibition Ratio		Fig 4D	Treat	Inhibition Ratio
	WT	0.427835			WT	0.448889			WT	0.446429
	WT	0.428571			WT	0.451835			WT	0.410072
	WT	0.387909			WT	0.417219			WT	0.420323
	ΔGtnuo49	0.557632			ΔGtndufv1	0.652542			ΔGtnuo78	0.46028
	ΔGtnuo49	0.531056			ΔGtndufv1	0.662857			ΔGtnuo78	0.408867
	ΔGtnuo49	0.597059			ΔGtndufv1	0.577465			ΔGtnuo78	0.427536
Fig 4E	Treat	Inhibition Ratio		Fig 4F	Treat	Inhibition Ratio		Fig 4G	Treat	Inhibition Ratio
	WT	0.432735			WT	0.48285			WT	0.408416
	WT	0.43649			WT	0.421053			WT	0.386946
	WT	0.464126			WT	0.45297			WT	0.412195
	ΔGtatp3	0.50565			ΔGtdld2	0.357923			ΔGtfh	0.420732
	ΔGtatp3	0.554318			ΔGtdld2	0.306024			ΔGtfh	0.4
	ΔGtatp3	0.529412			ΔGtdld2	0.328947			ΔGtfh	0.401685

## Sheet: Fig5
Fig 5C	Treat	Inhibition Ratio		Fig 5D	Treat	NAD+/NADH Ratio
	FCCP (250 nM)	0.10828			Control	7.91121
	FCCP (250 nM)	0.0794702			Control	7.8007
	FCCP (250 nM)	0.14375			Control	7.89393
	Olig (5nM)	0.490066			Olig (5nM)	5.55924
	Olig (5nM)	0.452229			Olig (5nM)	5.90398
	Olig (5nM)	0.55625			Olig (5nM)	5.26355
	FCCP+Olig	0.346763			FCCP+Olig	6.51664
	FCCP+Olig	0.307143			FCCP+Olig	6.58452
	FCCP+Olig	0.29635			FCCP+Olig	6.79557
Fig 5E	Treat	NAD+/NADH Ratio		Fig 5F	Treat	NAD+/NADH Ratio
	FCCP (250 nM)	0.17037			FCCP (250 nM)	5.59568
	FCCP (250 nM)	0.167883			FCCP (250 nM)	5.93169
	FCCP (250 nM)	0.147287			FCCP (250 nM)	6.40881
	Car (200 μM)	0.414815			FCCP+Car (200 μM)	3.95213
	Car (200 μM)	0.386861			FCCP+Car (200 μM)	4.09544
	Car (200 μM)	0.333333			FCCP+Car (200 μM)	3.82283
	FCCP+Car (200 μM)	0.571429			FCCP+Car (400 μM)	3.20032
	FCCP+Car (200 μM)	0.517544			FCCP+Car (400 μM)	3.23756
	FCCP+Car (200 μM)	0.581818			FCCP+Car (400 μM)	2.95813
	Car (400 μM)	0.82963
	Car (400 μM)	0.810219
	Car (400 μM)	0.821705
	FCCP+Car (400 μM)	0.875
	FCCP+Car (400 μM)	0.868421
	FCCP+Car (400 μM)	0.890909

## Sheet: Fig6
Fig 6B	Treat	Inhibition Ratio	Pyruvate		Fig 6C	Treat	Inhibition Ratio	Pyruvate		Fig 6D	Treat	NAD+/NADH Ratio	Pyruvate
	Car (200 μM)	0.424728	-			Rotenone (20 μM)	0.615894	-			Control	7.91121	-
	Car (200 μM)	0.411111	-			Rotenone (20 μM)	0.575	-			Control	7.8007	-
	Car (200 μM)	0.438346	-			Rotenone (20 μM)	0.55414	-			Control	7.89393	-
	Car (200 μM)	0.281346	+			Rotenone (20 μM)	0.44586	+			Control	7.04776	+
	Car (200 μM)	0.245615	+			Rotenone (20 μM)	0.371069	+			Control	7.50647	+
	Car (200 μM)	0.212143	+			Rotenone (20 μM)	0.428571	+			Control	6.80712	+
	Car (400 μM)	0.927845	-								Car (200 μM)	4.60249	-
	Car (400 μM)	0.924219	-								Car (200 μM)	4.28878	-
	Car (400 μM)	0.922569	-								Car (200 μM)	4.76148	-
	Car (400 μM)	0.427153	+								Car (200 μM)	5.43726	+
	Car (400 μM)	0.387857	+								Car (200 μM)	5.07327	+
	Car (400 μM)	0.396035	+								Car (200 μM)	6.08531	+
											Car (400 μM)	2.77182	-
											Car (400 μM)	3.24178	-
											Car (400 μM)	2.85839	-
											Car (400 μM)	4.71058	+
											Car (400 μM)	5.07509	+
											Car (400 μM)	5.33412	+
Fig 6F	Treat	Inhibition Ratio	Rotenone		Fig 6G	Treat	NAD+/NADH	Rotenone		Fig 6H	Treat	NAD+/NADH	Carabrone
	WT	0.580574	20 μM			WT	6.70435	20 μM			WT	0.51145	200 μM
	WT	0.594298	20 μM			WT	6.86313	20 μM			WT	0.55321	200 μM
	WT	0.609544	20 μM			WT	6.23816	20 μM			WT	0.490741	200 μM
	OE-ndi1	0.202614	20 μM			OE-ndi1	7.73246	20 μM			OE-ndi1	0.188235	200 μM
	OE-ndi1	0.18913	20 μM			OE-ndi1	7.42419	20 μM			OE-ndi1	0.205622	200 μM
	OE-ndi1	0.211663	20 μM			OE-ndi1	8.19326	20 μM			OE-ndi1	0.244186	200 μM
											WT	0.771689	400 μM
											WT	0.867684	400 μM
Fig 6I	Treat	Activity (normalized to Control)			Fig 6J	Carabrone (nM)	Activity				WT	0.833333	400 μM
	Control	1				0	1				OE-ndi1	0.522523	400 μM
	Car (0.2 μM)	0.741176				1	0.992436				OE-ndi1	0.550562	400 μM
	Car (0.2 μM)	0.716599				1	0.985825				OE-ndi1	0.501176	400 μM
	Car (0.2 μM)	0.661654				1	1
	Car (0.2 μM)	0.64631				10	0.935846
	Car (0.2 μM)	0.641762				10	0.958084
	Car (2 μM)	0.178151				10	0.981481
	Car (2 μM)	0.327295				100	0.891509
	Car (2 μM)	0.291375				100	0.79798
	Car (2 μM)	0.240793				100	0.846774
						200	0.741176
						200	0.716599
						200	0.661654
						200	0.64631
						200	0.641762
						2000	0.178151
						2000	0.327295
						2000	0.291375
						2000	0.240793
						10000	0
						10000	0
						10000	0

## Sheet: S4 Fig
S4B Fig	Strain	Average (Expression Level)	SD
	WT	1	0
	ΔGtfh	0.131171	0.087587
	ΔGtnuo49	0.0670813	0.0355695
	ΔGtndufv1	0.237126	0.0254517
	ΔGtdld2	0.0888196	0.0163635
	ΔGtnuo78	0.35682	0.053483
	ΔGtatp3	0.27147	0.0317863

## Sheet: S6 Fig
S4D Fig	Strain	Values (Expression Level)		S6D Fig	Strain	Values (Expression Level)
	EV	0.015			WT	0.635135
	EV	0.008			WT	0.622845
	EV	0.035			WT	0.590308
	NDI1-Myc-1	0.984			OE-ndi1	0.601351
	NDI1-Myc-1	0.995			OE-ndi1	0.632258
	NDI1-Myc-1	0.962			OE-ndi1	0.577342
	NDI1-Myc-2	1
	NDI1-Myc-2	1
	NDI1-Myc-2	1
	NDI1-eGFP-1	0.704
	NDI1-eGFP-1	0.656
	NDI1-eGFP-1	0.729
	NDI1-eGFP-2	0.812
	NDI1-eGFP-2	0.736
	NDI1-eGFP-2	0.752
